# Supplementary material for: A shift in lung macrophage composition is associated with COVID-19 severity and recovery
Source: Sci Transl Med. Author manuscript; Available in PMC 2023 Apr 20. (PMC10117220; doi:10.1126/scitranslmed.abn5168)
Supplement: Supplementary Data Files [file NIHMS1890556-supplement-Supplementary_Data_Files.zip]

Archive with 6 entries (6 files):
- scitranslmed.abn5168_data_file_s1.xlsx
- scitranslmed.abn5168_data_file_s2.xlsx
- scitranslmed.abn5168_data_file_s3.xlsx
- scitranslmed.abn5168_data_file_s4.xlsx
- scitranslmed.abn5168_data_file_s5.xlsx
- scitranslmed.abn5168_data_file_s6.xlsx
