# Supplementary material for: A shift in lung macrophage composition is associated with COVID-19 severity and recovery
Source: Sci Transl Med. Author manuscript; Available in PMC 2023 Apr 20. (PMC10117220; doi:10.1126/scitranslmed.abn5168)
Supplement: Supplementary Data Files [file NIHMS1890556-supplement-Supplementary_Data_Files.zip › scitranslmed.abn5168_data_file_s1.xlsx]

## Sheet: Sheet1
Data File S1: Mount Sinai COVID-19 Biobank Cohort Clinical Characteristics by clinical severity
IQR, Interquartile Range; EOD, end organ damage; BMI, body mass index; COPD, chronic obstructive pulmonary disease; OSA, obstructive sleep apnea; CKD, chronic kidney disease; CAD, coronary artery disease. Statistical significance for all categorical variables determined by Chi square test followed by two-sided Fisher’s exact test between severity groups. Statistical significance for quantitative …
	COVID+	COVID-	p-value
Number of Patients	583	45
Median Age (IQR)	63 (53-74)	36 (26-47)	p<0.0001
Male Sex (%)	357 (61.2%)	21 (46.7%)	p=0.0591
Deceased (%)	103 (17.7%)	0 (0%)	p=0.0005
	Moderate COVID-19	Severe COVID-19	EOD COVID-19
Clinical Characteristics				Overall	Moderate vs Severe	Moderate vs EOD	Severe vs EOD
Number of Subjects (% of total patients)	376 (64.5%)	134 (23.0%)	73 (12.5%)
Median Age (IQR)	63 (52.75-73.25)	63 (53-74)	66 (57-74)	p=0.5826
Male Sex (%)	225 (59.8%)	86 (64.2%)	46 (63.0%)	p=0.6393
Deceased (%)	24 (6.4%)	37 (27.6%)	42 (57.5%)	p<0.0001	p<0.0001	p<0.0001	p<0.0001
Median BMI (IQR)	27.4 (23.3-33.0)	28.9 (24.7-35.3)	27.1 (23.2-32.5)	p=0.6199
Median Days Post Symptom Onset (IQR)	11 (8-17)	13 (9-17.25)	13.5 (6-25)	p=0.1282
Median Days Until Discharge/Death (IQR)	5 (2-9)	12.5 (8-21)	11.5 (5.75-21.25)	p<0.0001	p<0.0001	p<0.0001	p=0.3239
Cigarette Smoking				Overall	Moderate vs Severe	Moderate vs EOD	Severe vs EOD
Current Cigarette Smoker (%)	31 (8.2%)	11 (8.2%)	4 (5.5%)	p=0.9502
Former Cigarette Smoker (%)	115 (30.6%)	31 (23.1%)	17 (23.3%)	p=0.4007
Never Smoked (%)	172 (45.7%)	64 (47.8%)	32 (43.8%)	p=0.8544
Not Asked (%)	58 (15.4%)	27 (20.1%)	20 (27.4%)	p=0.0393	p=0.2250	p=0.0179	p=0.2974
Comorbidities				Overall	Moderate vs Severe	Moderate vs EOD	Severe vs EOD
Asthma (%)	21 (5.6%)	11 (8.2%)	6 (8.2%)	p=0.5370
COPD (%)	19 (5.1%)	13 (9.7%)	5 (6.8%)	p=0.1582
Hypertension (%)	157 (41.8%)	49 (36.6%)	29 (39.7%)	p=0.5712
OSA (%)	10 (2.6%)	11 (8.2%)	4 (5.5%)	p=0.0213	p=0.0097	p=0.2588	p=0.5818
Diabetes (%)	93 (24.7%)	39 (29.1%)	22 (30.1%)	p=0.4571
CKD (%)	58 (15.4%)	6 (4.5%)	16 (21.9%)	p<0.0001	p=0.0007	p=0.0109	p<0.0001
Cancer, any (%)	47 (12.5%)	9 (6.7%)	4 (5.5%)	p=0.0586
CAD (%)	59 (15.7%)	16 (11.9%)	11 (15.1%)	p=0.5632
Atrial Fibrillation (%)	36 (9.6%)	12 (9.0%)	10 (13.7%)	p=0.5086
Heart Failure (%)	43 (11.4%)	10 (7.5%)	9 (12.3%)	p=0.3880
Chronic Viral Hepatitis (%)	8 (2.1%)	1 (0.7%)	2 (0.3%)	p=0.5101
Nonalcoholic Liver Disease (%)	15 (4.0%)	4 (3.0%)	5 (6.8%)	p=0.4003
Crohn's Disease (%)	5 (1.3%)	0 (0%)	0 (0%)	n/a
Ulcerative Colitis (%)	4 (1.1%)	0 (0%)	1 (1.4%)	n/a
Clinical Measurements				Overall	Moderate vs Severe	Moderate vs EOD	Severe vs EOD
C-reactive Protein (IQR) mg/mL	78.6 (29.9-142.4)	119.3 (65.9-211.7)	188.8 (91.8-263.3)	p<0.0001	p<0.0001	p<0.0001	p=0.0538
D-Dimer (IQR) mcg/mL	1.25 (0.67-2.34)	1.23 (0.71-2.76)	2.71 (1.74-4.43)	p<0.0001	p>0.9999	p<0.0001	p=0.0002
Medications				Overall	Moderate vs Severe	Moderate vs EOD	Severe vs EOD
Remdesivir (%)	22 (5.9%)	16 (11.9%)	4 (5.5%)	p=0.0536
Dexamethasone (%)	20 (5.3%)	4 (3.0%)	2 (2.7%)	p=0.3980
Enoxaparin (%)	190 (50.5%)	98 (73.1%)	20 (27.4%)	p<0.0001	p<0.0001	p=0.0003	p<0.0001
Famotidine (%)	45 (12.0%)	18 (13.4%)	14 (19.2%)	p=0.2491
Prednisone (%)	16 (4.3%)	6 (4.5%)	2 (2.7%)	p=0.8134
Heparin (%)	76 (20.2%)	14 (10.4%)	36 (49.3%)	p<0.0001	p=0.0118	p<0.0001	p<0.0001
Azithromycin (%)	74 (19.7%)	29 (21.6%)	10 (13.7%)	p=0.3737
Hydroxychloroquine (%)	104 (27.7%)	39 (29.1%)	13 (17.8%)	p=0.1724
Apixaban (%)	58 (15.4%)	10 (7.5%)	6 (8.2%)	p=0.0292	p=0.0183	p=0.1414	p=0.7920
Norepinephrine (%)	2 (0.5%)	0 (0%)	41 (56.2%)	p<0.0001	p>0.9999	p<0.0001	p<0.0001
Phenylephrine (%)	0 (0%)	0 (0%)	4 (5.5%)	n/a
Methylprednisolone (%)	37 (9.8%)	50 (37.3%)	22 (30.1%)	p<0.0001	p<0.0001	p<0.0001	p=0.3600
Vasopressin (%)	0 (0%)	0 (0%)	12 (16.4%)	n/a
Tissue Plasminogen Activator (%)	0 (0%)	0 (0%)	2 (2.7%)	n/a
Rivaroxaban (%)	11 (2.9%)	1(0.7%)	0 (0%)	n/a
Warfarin (%)	4 (1.1%)	1 (0.7%)	0 (0%)	n/a
Tocilizumab (%)	0 (0%)	1 (0.7%)	0 0%)	n/a
Gimsilumab (%)	1 (0.3%)	0 (0%)	0 (0%)	n/a
Nitric Oxide (%)	0 (0%)	2 (1.5%)	2 (2.7%)	n/a
Milrinone (%)	1 (0.3%)	0 (0%)	0 (0%)	n/a
Epinephrine (%)	0 (0%)	0 (0%)	2 (2.7%)	n/a
Dopamine (%)	0 (0%)	0 (0%)	1 (1.4%)	n/a
Prednisone (%)	0 (0%)	0 (0%)	0 (0%)	n/a
Argatroban (%)	0 (0%)	0 (0%)	1 (1.4%)	n/a
