# Supplementary material for: A shift in lung macrophage composition is associated with COVID-19 severity and recovery
Source: Sci Transl Med. Author manuscript; Available in PMC 2023 Apr 20. (PMC10117220; doi:10.1126/scitranslmed.abn5168)
Supplement: Supplementary Data Files [file NIHMS1890556-supplement-Supplementary_Data_Files.zip › scitranslmed.abn5168_data_file_s2.xlsx]

## Sheet: Sheet1
Data File S2. Mount Sinai COVID-19 Biobank Cohort Clinical Characteristics by Olink Group
IQR, Interquartile Range; EOD, end organ damage; BMI, body mass index; COPD, chronic obstructive pulmonary disease; OSA, obstructive sleep apnea; CKD, chronic kidney disease; CAD, coronary artery disease. Statistical significance for quantitative variables determined by Kruskal-Wallis test with multiple hypothesis correction by Dunn’s multiple comparisons test.
	Group 1	Group 2	Group 3	CKD
Clinical Characteristics					Overall	Group 1 vs Group 2	Group 1 vs Group 3	Group 1 vs CKD	Group 2 vs Group 3	Group 2 vs CKD	Group 3 vs CKD
Number of Subjects (%)	173 (29.7%)	249 (42.7%)	108 (18.5%)	53 (9.0%)
Median Age (IQR)	62 (53-72)	63 (53-74)	66 (53-74.25)	63 (57-70)	p=0.7582
Male Sex (%)	94 (54.3%)	165 (66.3%)	68 (63.0%)	30 (56.6%)	p=0.0807
Deceased (%)	7 (4.0%)	39 (15.7%)	49 (45.3%)	8 (15.1%)	p<0.0001	p=0.0001	p<0.0001	p=0.0092	p<0.0001	p>0.9999	p=0.0002
Median BMI (IQR)	27.4 (23.3-33.0)	28.4 (24.2-33.3)	27.5 (22.8-33.8)	27.0 (23.0-33.2)	p=0.7582
Median Days Post Symptom Onset (IQR)	12 (8.5-17)	12 (8-16)	17 (9-27.75)	9.5 (6.25-23.75)	p=0.6935
Median Days Until Discharge/Death (IQR)	4 (2-7)	8 (4-15)	10 (4-20)	7 (3-13)	p<0.0001	p<0.0001	p<0.0001	p=0.0292	p=0.8016	p>0.9999	p=0.1480
Severity Classification					Overall	Group 1 vs Group 2	Group 1 vs Group 3	Group 1 vs CKD	Group 2 vs Group 3	Group 2 vs CKD	Group 3 vs CKD
Moderate COVID-19 (% of Group)	153 (88.4%)	137 (55.0%)	40 (37.0%)	46 (86.8%)	p<0.0001	p<0.0001	p<0.0001	p=0.8091	p=0.0019	p<0.0001	p<0.0001
Severe COVID-19 (% of Group)	17 (9.8%)	93 (37.3%)	22 (20.4%)	2 (3.8%)	p<0.0001	p<0.0001	p=0.0201	p=0.2569	p=0.0020	p<0.0001	p=0.0044
EOD COVID-19 (% of Group)	3 (1.7%)	19 (7.6%)	46 (42.6%)	5 (9.4%)	p<0.0001	p=0.0070	p<0.0001	p=0.0188	p<0.0001	p=0.5864	p<0.0001
Cigarette Smoking
Current Cigarette Smoker (%)	14 (8.1%)	15 (6.0%)	8 (7.4%)	9 (17.0%)	p=0.0639
Former Cigarette Smoker (%)	53 (30.6%)	67 (26.9%)	25 (23.1%)	18 (34.0%)	p=0.0052	p=0.0169	p=0.0020	p=0.6014	p=0.1519	p=0.3059	p=0.0511
Never Smoked (%)	78 (45.0%)	115 (46.2%)	53 (49.1%)	22 (41.5%)	p=0.8248
Not Asked (%)	28 (16.2%)	51 (20.5%)	22 (20.4%)	4 (7.5%)	p=0.1240
Comorbidities					Overall	Group 1 vs Group 2	Group 1 vs Group 3	Group 1 vs CKD	Group 2 vs Group 3	Group 2 vs CKD	Group 3 vs CKD
Asthma (%)	14 (8.1%)	11 (4.4%)	8 (7.4%)	5 (9.4%)	p=0.2373
COPD (%)	13 (7.5%)	15 (6.0%)	6 (5.6%)	3 (5.7%)	p=0.8973
Hypertension (%)	75 (43.4%)	87 (34.9%)	39 (36.1%)	34 (64.2%)	p=0.0007	p=0.0846	p=0.2616	p=0.0115	p=0.09041	p=0.0002	p=0.0013
OSA (%)	4 (2.3%)	13 (5.2%)	5 (4.6%)	3 (5.7%)	n/a
Diabetes (%)	44 (25.4%)	53 (21.3%)	27 (25%)	30 (56.6%).	p<0.0001	p=0.3474	p>0.99999	p<0.0001	p=0.4899	p<0.0001	p=0.0001
CKD (%)	17 (9.8%)	14 (5.6%)	14 (13.0%)	35 (66.0%)	p<0.0001	p=0.1288	p=0.4380	p<0.0001	p=0.0299	p<0.0001	p<0.0001
Cancer, any (%)	19 (11.0%)	19 (7.6%)	15 (13.9%)	7 (13.2%)	p=0.2613
CAD (%)	25 (14.5%)	32 (12.9%)	16 (14.8%)	13 (24.5%)	p=0.1880
Atrial Fibrillation (%)	19 (11.0%)	16 (6.4%)	14 (13.0%)	9 (17.0%)	p=0.0532
Heart Failure (%)	22 (12.7%)	15 (6.0%)	12 (11.1%)	13 (24.5%)	p=0.0007	p=0.0222	p=0.8511	p=0.0499	p=0.1254	p=0.0002	p=0.0368
Chronic Viral Hepatitis (%)	4 (2.3%)	0 (0%)	4 (3.7%)	3 (5.7%)	n/a
Nonalcoholic Liver Disease (%)	3 (1.7%)	4 (1.6%)	3 (2.8%)	14 (26.4%)	p<0.0001	p>0.9999	p=0.6786	p<0.0001	p=0.4363	p<0.0001	p<0.0001
Crohn's Disease (%)	1 (0.6%)	2 (0.8%)	2 (1.9%)	0 (0%)	n/a
Ulcerative Colitis (%)	3 (1.7%)	2 (0.8%)	0 (0%)	0 (0%)	n/a
Clinical Measurements					Overall	Group 1 vs Group 2	Group 1 vs Group 3	Group 1 vs CKD	Group 2 vs Group 3	Group 2 vs CKD	Group 3 vs CKD
C-reactive Protein (IQR) mg/mL	39 (13.95-97.9)	104.85 (59.73-186.76)	164.5 (91.6-246.1)	63.9 (31-144.8)	p<0.0001	p<0.0001	p<0.0001	p=0.4076	p=0.0009	p=0.1428	p<0.0001
D-Dimer (IQR) mcg/mL	0.995 (0.61-1.75)	1.17 (0.615-2.09)	2.83 (1.70-5.25)	(2.41 (1.31-3.21)	p<0.0001	p=0.7897	p<0.0001	p=0.0210	p<0.0001	p=0.1317	p=0.1352
Medications					Overall	Group 1 vs Group 2	Group 1 vs Group 3	Group 1 vs CKD	Group 2 vs Group 3	Group 2 vs CKD	Group 3 vs CKD
Remdesivir (%)	7 (4.0%)	30 (12.0%)	5 (4.6%)	0 (0%)	p=0.0009	p=0.0046	p>0.9999	p=0.2039	p=0.0328	p=0.0040	p=0.1724
Dexamethasone (%)	6 (3.5%)	17 (6.8%)	2 (1.9%)	1 (1.9%)	n/a
Enoxaparin (%)	93 (53.8%)	173 (69.5%)	37 (34.3%)	5 (9.4%)	p<0.0001	p=0.0014	p=0.0020	p<0.0001	p<0.0001	p<0.0001	p=0.0006
Famotidine (%)	20 (11.6%)	34 (13.7%)	20 (18.5%)	3 (5.7%)	p=0.1249
Prednisone (%)	9 (5.2%)	7 (2.8%)	6 (5.6%)	2 (3.8%)	p=0.1739
Heparin (%)	30 (17.3%)	28 (11.2%)	43 (39.8%)	25 (47.2%)	p<0.0001	p=0.0848	p<0.0001	p<0.0001	p<0.0001	p<0.0001	p=0.3997
Azithromycin (%)	30 (17.3%)	63 (25.3%)	12 (11.1%)	8 (15.1%)	p<0.0001	p=0.0446	p=0.0069	p=0.0244	p<0.0001	p=0.0003	p>0.9999
Hydroxychloroquine (%)	46 (26.6%)	90 (36.1%)	14 (13.0%)	6 (11.3%)	p<0.0001	p=0.0443	p=0.0070	p=0.0245	p<0.0001	p=0.0003	p>0.9999
Apixaban (%)	21 (12.1%)	31 (12.4%)	10 (9.3%)	12 (22.6%)	p=0.1144
Norepinephrine (%)	1 (0.6%)	6 (2.4%)	34 (31.5%)	2 (3.8%)	p<0.0001	p=0.2482	p<0.0001	p=0.1379	p<0.0001	p=0.6333	p<0.0001
Phenylephrine (%)	0 (0%)	0 (0%)	4 (3.7%)	0 (0%)	n/a
Methylprednisolone (%)	7 (4.0%)	70 (28.1%)	30 (27.8%)	2 (3.8%)	p<0.0001	p<0.0001	p<0.0001	p>0.9999	p>0.9999	p<0.0001	p=0.0002
Vasopressin (%)	0 (0%)	1 (0.4%)	10 (9.3%)	1 (1.9%)	n/a
Tissue Plasminogen Activator (%)	0 (0%)	0 (0%)	2 (1.9%)	0 (0%)	n/a
Rivaroxaban (%)	7 (4.0%)	5 (2.0%)	0 (0%)	0 (0%)	n/a
Warfarin (%)	2 (1.2%)	0 (0%)	1 (0.9%)	2 (3.8%)	n/a
Tocilizumab (%)	0 (0%)	1 (0.4%)	0 (0%)	0 (0%)	n/a
Gimsilumab (%)	0 (0%)	1 (0.4%)	0 (0%)	0 (0%)	n/a
Nitric Oxide (%)	0 (0%)	2 (0.8%)	2 (1.9%)	0 (0%)	n/a
Milrinone (%)	0 (0%)	1 (0.4%)	0 (0%)	0 (0%)	n/a
Epinephrine (%)	0 (0%)	0 (0%)	1 (0.9%)	1 (1.9%)	n/a
Dopamine (%)	0 (0%)	0 (0%)	1 (0.9%)	0 (0%)	n/a
Prednisone (%)	0 (0%)	0 (0%)	0 (0%)	0 (0%)	n/a
Argatroban (%)	0 (0%)	0 (0%)	1 (0.9%)	0 (0%)	n/a
