# Supplementary material for: A shift in lung macrophage composition is associated with COVID-19 severity and recovery
Source: Sci Transl Med. Author manuscript; Available in PMC 2023 Apr 20. (PMC10117220; doi:10.1126/scitranslmed.abn5168)
Supplement: Supplementary Data Files [file NIHMS1890556-supplement-Supplementary_Data_Files.zip › scitranslmed.abn5168_data_file_s3.xlsx]

## Sheet: T1 Steroids Group 2
Data File S1. Treatment effects on Olink cytokine concentrations.
Group 2 Olink samples at T1, Steroids vs no Steroids
	Discovery?	P value	Mean of No Steroids	Mean of Steroids	Difference	SE of difference	t ratio	df	q value
APC module	No	0.16217	-0.2421	-0.3823	0.1402	0.09992	1.403	189.6	0.895174
Severity Module	No	0.085767	0.06334	0.2536	-0.1903	0.1101	1.727	184.7	0.895174
Mucosal Module	No	0.436492	-0.0124	0.05702	-0.06942	0.08898	0.7801	159.9	0.907517
Hyperinflammation Module	No	0.873557	0.1936	0.2076	-0.01405	0.08818	0.1594	159.9	0.961405
IL8	No	0.329788	-0.06294	0.07923	-0.1422	0.1455	0.9772	182.1	0.907517
VEGFA	No	0.906529	0.1577	0.172	-0.01425	0.1212	0.1176	148.5	0.976633
CD8A	No	0.856765	0.06658	0.08998	-0.02339	0.1294	0.1807	189.8	0.961405
MCP.3	No	0.463302	0.3777	0.4719	-0.09419	0.1282	0.735	181.4	0.907517
GDNF	No	0.2186	-0.04334	0.1173	-0.1606	0.1301	1.235	163.4	0.895174
CDCP1	No	0.505424	0.07891	-0.001925	0.08083	0.1211	0.6674	171.3	0.907517
CD244	No	0.470072	-0.2486	-0.34	0.09141	0.1263	0.724	166.2	0.907517
IL7	No	0.498692	-0.01446	0.08153	-0.09598	0.1416	0.6778	203.3	0.907517
OPG	No	0.216952	0.1354	0.28	-0.1446	0.1167	1.239	174.6	0.895174
LAP.TGF.beta.1	No	0.196513	-0.3122	-0.1835	-0.1287	0.0993	1.296	178.7	0.895174
uPA	No	0.137672	-0.09134	0.116	-0.2073	0.1389	1.493	147.6	0.895174
IL6	No	0.574038	0.18	0.2552	-0.07516	0.1334	0.5632	167.3	0.921638
IL.17C	No	0.67745	0.08304	0.1372	-0.05417	0.13	0.4166	178.1	0.947086
MCP.1	No	0.313661	0.1195	-0.03462	0.1541	0.1525	1.011	165.8	0.907517
IL.17A	No	0.32394	-0.1006	0.02799	-0.1286	0.13	0.9893	170.9	0.907517
CXCL11	No	0.370938	0.1738	0.2828	-0.1091	0.1216	0.897	180.3	0.907517
AXIN1	No	0.140996	0.01002	0.1948	-0.1848	0.125	1.479	177.3	0.895174
TRAIL	No	0.221117	-0.1938	-0.3471	0.1533	0.1249	1.227	197.4	0.895174
IL.20RA	No	0.688422	-0.1054	-0.04126	-0.0641	0.1596	0.4017	162.2	0.947086
CXCL9	No	0.268001	0.1174	-0.03157	0.1489	0.134	1.112	161.2	0.901292
CST5	No	0.79731	-0.0649	-0.09922	0.03432	0.1334	0.2573	160.6	0.961405
IL.2RB	No	0.113353	-0.2932	-0.09217	-0.201	0.1263	1.592	167	0.895174
IL.1.alpha	No	0.87103	-0.08529	-0.1052	0.01993	0.1226	0.1626	176.6	0.961405
OSM	No	0.106184	0.01983	0.2484	-0.2285	0.1407	1.624	181.1	0.895174
IL2	No	0.287984	-0.1898	-0.07055	-0.1193	0.1119	1.066	172	0.901292
CXCL1	No	0.0547	-0.1327	0.09667	-0.2294	0.1187	1.932	213.9	0.895174
TSLP	No	0.949571	-0.3453	-0.3521	0.006793	0.1073	0.06333	185.8	0.994666
CCL4	No	0.752329	-0.08106	-0.1288	0.04769	0.1509	0.316	181.7	0.961405
CD6	No	0.407269	-0.3261	-0.4332	0.1072	0.129	0.8306	182	0.907517
SCF	No	0.555513	-0.2463	-0.3181	0.07178	0.1215	0.5906	185.8	0.921638
IL18	No	0.613866	0.2524	0.196	0.05639	0.1116	0.5054	183.8	0.924751
SLAMF1	No	0.556265	0.0262	-0.04804	0.07425	0.1259	0.5895	181.7	0.921638
TGF.alpha	No	0.06934	0.02188	0.2559	-0.2341	0.1282	1.826	197.1	0.895174
MCP.4	No	0.965137	-0.1357	-0.1416	0.005877	0.1343	0.04377	179.9	0.994666
CCL11	No	0.783307	-0.1126	-0.147	0.03431	0.1246	0.2755	158.7	0.961405
TNFSF14	No	0.096837	-0.02681	0.1848	-0.2116	0.1268	1.669	185.4	0.895174
FGF.23	No	0.843603	-0.09768	-0.0667	-0.03098	0.1568	0.1976	160.9	0.961405
IL.10RA	No	0.130517	-0.09973	0.1535	-0.2532	0.1665	1.521	144.4	0.895174
FGF.5	No	0.877952	-0.1008	-0.07983	-0.02099	0.1365	0.1538	152	0.961405
MMP.1	No	0.629065	0.06219	0.1219	-0.05974	0.1235	0.4839	177.1	0.924751
LIF.R	No	0.133048	-0.07125	0.1072	-0.1785	0.1182	1.51	166.1	0.895174
FGF.21	No	0.138356	0.04309	-0.1691	0.2122	0.1426	1.488	183.4	0.895174
CCL19	No	0.548364	-0.09183	-0.009613	-0.08222	0.1367	0.6013	180.3	0.921638
IL.15RA	No	0.469223	0.01121	-0.08073	0.09194	0.1267	0.7253	173.8	0.907517
IL.10RB	No	0.962028	-0.005574	-0.01134	0.005769	0.121	0.04767	183.6	0.994666
IL.22.RA1	No	0.421331	-0.177	-0.07839	-0.09864	0.1224	0.8061	165.5	0.907517
IL.18R1	No	0.202988	0.2615	0.3975	-0.1359	0.1063	1.278	172.8	0.895174
PD.L1	No	0.482053	0.2547	0.1796	0.07509	0.1066	0.7045	179.7	0.907517
Beta.NGF	No	0.411906	0.07006	0.1597	-0.08968	0.109	0.8225	179.8	0.907517
CXCL5	No	0.014579	-0.3978	-0.08712	-0.3107	0.1262	2.462	222.4	0.895174
TRANCE	No	0.418643	-0.3021	-0.4026	0.1005	0.1239	0.8106	180.2	0.907517
HGF	No	0.575415	0.3356	0.4051	-0.06954	0.1239	0.5611	181.3	0.921638
IL.12B	No	0.221578	-0.2137	-0.3949	0.1812	0.1477	1.226	193.6	0.895174
IL.24	No	0.501922	0.1017	0.1855	-0.08377	0.1245	0.6728	188.9	0.907517
IL13	No	0.28816	-0.09232	0.07196	-0.1643	0.1541	1.066	160.9	0.901292
ARTN	No	0.181568	-0.05901	0.1067	-0.1657	0.1235	1.341	173.6	0.895174
MMP.10	No	0.635429	0.03201	0.09425	-0.06224	0.1311	0.4749	186.7	0.924751
IL10	No	0.707565	0.3441	0.3936	-0.04951	0.1317	0.3758	162.4	0.952854
TNF	No	0.979364	0.05069	0.05403	-0.00334	0.1289	0.02591	147.7	0.994666
CCL23	No	0.757772	0.282	0.3182	-0.03623	0.1173	0.3089	158.7	0.961405
CD5	No	0.340655	-0.1332	-0.2672	0.134	0.1403	0.9551	205.3	0.907517
CCL3	No	0.882478	-0.0745	-0.09166	0.01716	0.1159	0.148	183.2	0.961405
Flt3L	No	0.282919	-0.1785	-0.3341	0.1555	0.1444	1.077	187.2	0.901292
CXCL6	No	0.178987	-0.2525	-0.07549	-0.177	0.1312	1.349	202.8	0.895174
CXCL10	No	0.774505	0.291	0.2492	0.0417	0.1453	0.2869	172.3	0.961405
4E.BP1	No	0.803204	0.1271	0.1562	-0.02909	0.1165	0.2496	155.6	0.961405
IL.20	No	0.787574	0.002517	-0.03134	0.03386	0.1255	0.2698	220.3	0.961405
SIRT2	No	0.216485	0.103	0.24	-0.137	0.1105	1.241	161.6	0.895174
CCL28	No	0.579826	-0.133	-0.0643	-0.06874	0.1239	0.5547	167.4	0.921638
DNER	No	0.627401	-0.1215	-0.1766	0.05508	0.1133	0.4863	156.1	0.924751
EN.RAGE	No	0.071608	-0.1239	0.105	-0.2289	0.1264	1.812	194.2	0.895174
CD40	No	0.984817	0.059	0.06116	-0.00216	0.1133	0.01906	183.6	0.994666
IL33	No	0.95918	-0.001572	-0.008217	0.006645	0.1296	0.05126	167.3	0.994666
IFN.gamma	No	0.088178	0.2015	-0.066	0.2675	0.1561	1.713	208.9	0.895174
FGF.19	No	0.571579	-0.08471	-0.005561	-0.07915	0.1396	0.5668	175.9	0.921638
IL4	No	0.693514	0.006965	0.05883	-0.05186	0.1314	0.3947	194.7	0.947086
LIF	No	0.259144	-0.009589	0.1303	-0.1399	0.1235	1.132	170.3	0.901292
NRTN	No	0.257511	0.05698	0.217	-0.16	0.1408	1.136	159.9	0.901292
MCP.2	No	0.4546	0.1201	0.226	-0.1058	0.1413	0.7493	190.7	0.907517
CASP.8	No	0.248564	0.2742	0.3955	-0.1213	0.1048	1.158	174.5	0.901292
CCL25	No	0.867189	-0.09814	-0.1205	0.0224	0.1337	0.1675	166.2	0.961405
CX3CL1	No	0.656194	0.1809	0.1268	0.05403	0.1211	0.446	169.8	0.935655
TNFRSF9	No	0.617659	-0.1407	-0.212	0.07128	0.1426	0.5	188.8	0.924751
NT.3	No	0.83389	-0.233	-0.2066	-0.0264	0.1257	0.21	198.3	0.961405
TWEAK	No	0.342672	0.02309	-0.09649	0.1196	0.1257	0.9514	182.7	0.907517
CCL20	No	0.465985	0.09019	0.1924	-0.1022	0.1399	0.7308	160.4	0.907517
ST1A1	No	0.868179	-0.008771	-0.02877	0.02	0.1203	0.1662	174.1	0.961405
STAMBP	No	0.42784	0.03873	0.1221	-0.0834	0.1049	0.7949	161.6	0.907517
IL5	No	0.639009	-0.07525	-0.01796	-0.05729	0.122	0.4698	200	0.924751
ADA	No	0.771719	0.1002	0.1391	-0.03892	0.134	0.2905	186.7	0.961405
TNFB	No	0.433882	-0.3221	-0.4327	0.1106	0.141	0.7843	180.1	0.907517
CSF.1	No	0.364392	0.2997	0.226	0.07369	0.08102	0.9096	159.8	0.907517

## Sheet: Last TP Steroids Group 2
Data File S1. Treatment effects on Olink cytokine concentrations.
Group 2 Olink samples at last timepoint, Steroids vs no Steroids
	Discovery?	P value	Mean of No Steroids	Mean of Steroids	Difference	SE of difference	t ratio	df	q value
APC module	No	0.776921	-0.4277	-0.4566	0.02884	0.1016	0.2839	136.3	0.989855
Severity Module	No	0.271111	0.5171	0.3962	0.1209	0.1094	1.105	144.1	0.656764
Mucosal Module	No	0.277716	-0.09129	0.009666	-0.101	0.09265	1.09	139.7	0.656764
Hyperinflammation Module	No	0.889834	0.2598	0.2472	0.01252	0.09024	0.1388	132.5	0.989855
IL8	No	0.898383	0.2153	0.234	-0.01869	0.1461	0.128	124.4	0.989855
VEGFA	No	0.479793	0.2907	0.3655	-0.07481	0.1056	0.7083	160.5	0.830728
CD8A	No	0.878543	-0.1776	-0.156	-0.02157	0.1409	0.1531	145.2	0.989855
MCP.3	No	0.169339	0.5458	0.351	0.1948	0.141	1.382	132.2	0.592045
GDNF	No	0.167754	-0.1796	0.008046	-0.1877	0.1353	1.387	135.4	0.592045
CDCP1	No	0.624523	0.2454	0.1867	0.05865	0.1196	0.4905	141.7	0.989855
CD244	No	0.037435	-0.3475	-0.02627	-0.3212	0.1525	2.106	110.7	0.475487
IL7	No	0.780827	0.3989	0.4441	-0.04519	0.1621	0.2788	128.3	0.989855
OPG	No	0.718441	0.1873	0.2344	-0.04713	0.1304	0.3613	134	0.989855
LAP.TGF.beta.1	No	0.642382	0.1566	0.09769	0.05889	0.1265	0.4654	135.1	0.989855
uPA	No	0.961621	-0.08899	-0.09579	0.006807	0.1412	0.04821	139.1	0.990341
IL6	No	0.338734	0.3848	0.2403	0.1445	0.1506	0.9598	146.2	0.72986
IL.17C	No	0.11241	-0.1132	0.1247	-0.2379	0.1488	1.599	120.2	0.592045
MCP.1	No	0.95859	0.1399	0.1487	-0.008784	0.1689	0.05201	146.3	0.990341
IL.17A	No	0.74445	-0.1763	-0.129	-0.04734	0.145	0.3265	156.1	0.989855
CXCL11	No	0.230077	0.2361	0.06683	0.1693	0.1404	1.206	131.7	0.625712
AXIN1	No	0.435889	0.5417	0.415	0.1267	0.1621	0.7815	134.5	0.829861
TRAIL	No	0.320936	-0.314	-0.1778	-0.1362	0.1368	0.9958	149.7	0.707227
IL.20RA	No	0.980535	-0.2221	-0.2253	0.003147	0.1288	0.02444	143.8	0.990341
CXCL9	No	0.937287	-0.0003547	-0.01193	0.01158	0.1469	0.07882	137.7	0.990341
CST5	No	0.029158	-0.3429	-0.02191	-0.321	0.1453	2.21	111.9	0.475487
IL.2RB	No	0.364525	-0.2957	-0.1488	-0.1469	0.1615	0.9097	139.6	0.768354
IL.1.alpha	No	0.474368	-0.3943	-0.2704	-0.1239	0.1728	0.7171	158.2	0.830728
OSM	No	0.070715	0.6077	0.3809	0.2269	0.1246	1.821	139.1	0.574094
IL2	No	0.436499	-0.4625	-0.3427	-0.1199	0.1537	0.7801	161	0.829861
CXCL1	No	0.21195	0.2066	0.03034	0.1763	0.1405	1.254	135.8	0.625712
TSLP	No	0.416024	-0.014	-0.1511	0.1371	0.1682	0.8154	163	0.829861
CCL4	No	0.118173	0.3636	0.1583	0.2053	0.1307	1.571	154.3	0.592045
CD6	No	0.252994	-0.4514	-0.2913	-0.1601	0.1394	1.149	121.3	0.628983
SCF	No	0.087389	-0.57	-0.3009	-0.2691	0.1564	1.721	145.4	0.587101
IL18	No	0.090826	0.2317	0.4343	-0.2026	0.119	1.703	135.6	0.587101
SLAMF1	No	0.66185	0.007158	-0.04957	0.05673	0.1294	0.4383	136.7	0.989855
TGF.alpha	No	0.724943	0.3032	0.2406	0.06258	0.1776	0.3525	160.4	0.989855
MCP.4	No	0.144374	-0.03462	-0.2382	0.2035	0.1387	1.468	147	0.592045
CCL11	No	0.285201	-0.3152	-0.1625	-0.1527	0.1423	1.073	140.9	0.658406
TNFSF14	No	0.054875	0.67	0.4154	0.2546	0.1314	1.937	129.4	0.574094
FGF.23	No	0.078197	-0.1461	0.1329	-0.2791	0.157	1.777	114.6	0.583227
IL.10RA	No	0.223342	0.1441	-0.05248	0.1965	0.1608	1.223	154.9	0.625712
FGF.5	No	0.294294	-0.2139	-0.05655	-0.1574	0.1494	1.053	120.6	0.663599
MMP.1	No	0.695043	0.191	0.2428	-0.05177	0.1318	0.3928	142.2	0.989855
LIF.R	No	0.659713	0.02984	0.0881	-0.05826	0.132	0.4413	136.1	0.989855
FGF.21	No	0.382915	-0.1036	0.02371	-0.1273	0.1454	0.8753	141.5	0.789945
CCL19	No	0.647627	-0.07827	-0.1543	0.07604	0.166	0.458	144.3	0.989855
IL.15RA	No	0.039232	-0.203	0.1108	-0.3138	0.1504	2.087	109.9	0.475487
IL.10RB	No	0.029334	-0.228	0.03876	-0.2668	0.121	2.204	124.6	0.475487
IL.22.RA1	No	0.16052	-0.1844	-0.004348	-0.1801	0.1277	1.411	140.6	0.592045
IL.18R1	No	0.245485	0.5854	0.4477	0.1377	0.1181	1.166	153.4	0.626375
PD.L1	No	0.071051	0.174	0.3858	-0.2118	0.1162	1.822	114.8	0.574094
Beta.NGF	No	0.244026	0.1324	0.3255	-0.1931	0.165	1.17	127.9	0.626375
CXCL5	No	0.50351	-0.07247	-0.1749	0.1024	0.1527	0.6707	143.7	0.856498
TRANCE	No	0.971003	-0.4929	-0.4977	0.004855	0.1333	0.03642	134.2	0.990341
HGF	No	0.227106	0.659	0.5084	0.1506	0.1241	1.213	140.2	0.625712
IL.12B	No	0.471452	-0.4192	-0.5417	0.1225	0.1696	0.722	143	0.830728
IL.24	No	0.674101	0.1199	0.1874	-0.06755	0.1603	0.4215	125.4	0.989855
IL13	No	0.207785	0.009635	-0.16	0.1697	0.1342	1.265	162.2	0.625712
ARTN	No	0.142175	0.04003	-0.1686	0.2086	0.1414	1.475	156.8	0.592045
MMP.10	No	0.70781	-0.1496	-0.0919	-0.05774	0.1537	0.3756	127.6	0.989855
IL10	No	0.211674	0.346	0.1962	0.1498	0.1194	1.254	147.7	0.625712
TNF	No	0.87712	0.1018	0.1212	-0.01941	0.1253	0.1549	148	0.989855
CCL23	No	0.790842	0.243	0.2768	-0.03374	0.127	0.2657	147.3	0.989855
CD5	No	0.062487	-0.4283	-0.1526	-0.2758	0.1466	1.881	114.1	0.574094
CCL3	No	0.149811	0.2179	0.01701	0.2009	0.1388	1.447	153.1	0.592045
Flt3L	No	0.811822	-0.4573	-0.4218	-0.03554	0.149	0.2385	144.8	0.989855
CXCL6	No	0.133765	0.06539	-0.1427	0.2081	0.138	1.508	136.6	0.592045
CXCL10	No	0.76688	0.2744	0.2292	0.04524	0.1523	0.297	141.9	0.989855
4E.BP1	No	0.771111	0.239	0.2803	-0.04133	0.1418	0.2915	141.4	0.989855
IL.20	No	0.232319	-0.1655	0.08655	-0.2521	0.2096	1.203	87.31	0.625712
SIRT2	No	0.79433	0.5265	0.4873	0.03921	0.1501	0.2612	135.1	0.989855
CCL28	No	0.973254	-0.03866	-0.03343	-0.005235	0.1559	0.03358	158.2	0.990341
DNER	No	0.098995	-0.2885	-0.1045	-0.184	0.1108	1.66	147.5	0.592045
EN.RAGE	No	0.759267	0.4986	0.4551	0.04345	0.1415	0.3071	129.7	0.989855
CD40	No	0.016902	0.04121	0.3558	-0.3146	0.1297	2.425	111.2	0.475487
IL33	No	0.464199	-0.1275	-0.02775	-0.0998	0.136	0.7338	152.8	0.830728
IFN.gamma	No	0.801102	-0.1676	-0.1236	-0.04399	0.1743	0.2524	139.3	0.989855
FGF.19	No	0.016584	-0.3344	0.04525	-0.3796	0.1566	2.424	145.8	0.475487
IL4	No	0.478232	-0.1877	-0.0774	-0.1103	0.1551	0.7108	161.9	0.830728
LIF	No	0.17097	0.2633	0.06339	0.2	0.1454	1.375	158.7	0.592045
NRTN	No	0.95043	0.2057	0.1931	0.01256	0.2016	0.06231	111.5	0.990341
MCP.2	No	0.837177	-0.03167	0.004194	-0.03586	0.1742	0.2059	146	0.989855
CASP.8	No	0.957224	0.477	0.4687	0.0083	0.1545	0.05374	136.6	0.990341
CCL25	No	0.037574	-0.2897	-0.0132	-0.2765	0.1318	2.098	150.1	0.475487
CX3CL1	No	0.12768	0.0002438	0.1759	-0.1756	0.1146	1.532	138.9	0.592045
TNFRSF9	No	0.191742	-0.3315	-0.1414	-0.1901	0.1448	1.313	116.3	0.625712
NT.3	No	0.000761	-0.7276	-0.2284	-0.4992	0.1442	3.462	111.2	0.073778
TWEAK	No	0.572179	0.0946	-0.0003518	0.09495	0.1677	0.5661	147.5	0.956525
CCL20	No	0.425217	-0.0006582	0.1138	-0.1145	0.1432	0.7997	144.3	0.829861
ST1A1	No	0.881421	-0.04849	-0.06948	0.02099	0.1405	0.1494	138.3	0.989855
STAMBP	No	0.714077	0.3903	0.4513	-0.06097	0.1661	0.3672	132.3	0.989855
IL5	No	0.873139	0.1561	0.1275	0.02853	0.1784	0.1599	162.8	0.989855
ADA	No	0.859731	0.2698	0.2977	-0.02793	0.1577	0.1771	121.4	0.989855
TNFB	No	0.169837	-0.4552	-0.6438	0.1886	0.1367	1.38	141.5	0.592045
CSF.1	No	0.890343	0.2644	0.2755	-0.01117	0.0809	0.1381	138.8	0.989855

## Sheet: T1 Steroids Group 3
Data File S1. Treatment effects on Olink cytokine concentrations.
Group 3 Olink samples at T1, Steroids vs no Steroids
	Discovery?	P value	Mean of No Steroids	Mean of Steroids	Difference	SE of difference	t ratio	df	q value
APC module	No	0.858717	-0.5014	-0.5263	0.02494	0.1394	0.1788	54.87	0.97046
Severity Module	No	0.781574	0.6563	0.6239	0.0324	0.1165	0.2782	82.75	0.935787
Mucosal Module	No	0.870771	0.02263	0.04259	-0.01996	0.1222	0.1633	65.62	0.97046
Hyperinflammation Module	No	0.85946	0.342	0.324	0.01798	0.1012	0.1777	67.39	0.97046
IL8	No	0.781753	0.5043	0.5567	-0.05246	0.1886	0.2782	66.87	0.935787
VEGFA	No	0.112172	0.4792	0.7214	-0.2423	0.1506	1.609	69.3	0.935787
CD8A	No	0.3049	-0.1914	-0.373	0.1816	0.1758	1.033	71.99	0.935787
MCP.3	No	0.738069	0.5746	0.6265	-0.0519	0.1547	0.3356	80.35	0.935787
GDNF	No	0.315553	-0.003871	-0.193	0.1892	0.1873	1.01	79.82	0.935787
CDCP1	No	0.46035	0.4347	0.3071	0.1277	0.1719	0.7424	68.9	0.935787
CD244	No	0.661635	-0.4513	-0.518	0.06663	0.1517	0.4393	80.95	0.935787
IL7	No	0.547234	0.4566	0.6066	-0.1501	0.2479	0.6054	59.26	0.935787
OPG	No	0.861812	0.1849	0.21	-0.02516	0.1441	0.1746	83.14	0.97046
LAP.TGF.beta.1	No	0.903654	0.1505	0.1306	0.01986	0.1634	0.1215	63.4	0.984475
uPA	No	0.170929	0.1146	-0.1329	0.2474	0.1787	1.385	63.41	0.935787
IL6	No	0.998763	0.431	0.4313	-0.0003055	0.1963	0.001556	68.69	>0.999999
IL.17C	No	0.266419	0.1433	0.3654	-0.2221	0.1981	1.121	64.49	0.935787
MCP.1	No	0.916766	0.1418	0.1653	-0.02346	0.2236	0.1049	63.46	0.987662
IL.17A	No	0.899703	0.02651	0.05562	-0.02911	0.2299	0.1266	56.36	0.984475
CXCL11	No	0.760376	0.4038	0.4573	-0.05351	0.1748	0.3061	77.32	0.935787
AXIN1	No	0.305043	0.4723	0.6584	-0.1861	0.1804	1.032	87.7	0.935787
TRAIL	No	0.322291	-0.5003	-0.2751	-0.2252	0.2257	0.9975	63.48	0.935787
IL.20RA	No	0.688796	-0.1133	-0.1916	0.07834	0.195	0.4017	97.49	0.935787
CXCL9	No	0.545052	-0.06366	0.05744	-0.1211	0.199	0.6085	61.86	0.935787
CST5	No	0.5646	-0.1694	-0.05778	-0.1116	0.1927	0.5794	56.64	0.935787
IL.2RB	No	0.644065	-0.1908	-0.3006	0.1098	0.2364	0.4645	57.71	0.935787
IL.1.alpha	No	0.165175	-0.3857	-0.09893	-0.2868	0.2049	1.4	86.31	0.935787
OSM	No	0.537002	0.7625	0.6631	0.0994	0.1602	0.6205	67.72	0.935787
IL2	No	0.242388	-0.4834	-0.2678	-0.2157	0.1829	1.179	69.05	0.935787
CXCL1	No	0.580957	0.3543	0.2623	0.092	0.1659	0.5547	67.43	0.935787
TSLP	No	0.399527	-0.2754	-0.4031	0.1277	0.1506	0.848	65.69	0.935787
CCL4	No	0.633187	0.2936	0.3812	-0.08764	0.1828	0.4793	70	0.935787
CD6	No	0.135334	-0.4403	-0.7325	0.2922	0.1936	1.509	76.06	0.935787
SCF	No	0.524953	-0.4892	-0.6062	0.117	0.1831	0.6389	71.32	0.935787
IL18	No	0.95499	0.3849	0.3939	-0.008972	0.1583	0.05668	58.96	0.989671
SLAMF1	No	0.462757	0.0502	-0.06491	0.1151	0.1559	0.7382	73.05	0.935787
TGF.alpha	No	0.660381	0.5095	0.6038	-0.09427	0.2138	0.4409	87.28	0.935787
MCP.4	No	0.767282	-0.006226	0.03819	-0.04442	0.1496	0.2968	87.88	0.935787
CCL11	No	0.143253	-0.2484	0.05965	-0.308	0.2079	1.482	65.2	0.935787
TNFSF14	No	0.959459	0.7209	0.7117	0.009231	0.1811	0.05099	82.96	0.989671
FGF.23	No	0.700499	0.007358	-0.07066	0.07802	0.2019	0.3864	63.6	0.935787
IL.10RA	No	0.769796	0.005258	-0.05045	0.0557	0.1898	0.2935	87.94	0.935787
FGF.5	No	0.692985	-0.2812	-0.2099	-0.0713	0.1797	0.3967	60.38	0.935787
MMP.1	No	0.034198	0.4907	0.8699	-0.3792	0.1753	2.164	64.11	0.935787
LIF.R	No	0.552869	-0.09065	0.006563	-0.09722	0.1629	0.5969	58.48	0.935787
FGF.21	No	0.708833	-0.1703	-0.0947	-0.07564	0.2018	0.3749	71.58	0.935787
CCL19	No	0.409744	0.009896	-0.171	0.1809	0.218	0.83	61.14	0.935787
IL.15RA	No	0.660182	0.01481	-0.06517	0.07998	0.1812	0.4414	76.04	0.935787
IL.10RB	No	0.470665	0.1392	0.02847	0.1108	0.1527	0.7256	65.77	0.935787
IL.22.RA1	No	0.260604	-0.08695	0.2545	-0.3414	0.3001	1.138	51.13	0.935787
IL.18R1	No	0.678035	0.4695	0.5237	-0.05423	0.1301	0.4168	74.94	0.935787
PD.L1	No	0.702002	0.2455	0.3004	-0.05493	0.143	0.3842	71.4	0.935787
Beta.NGF	No	0.31331	0.2325	0.4456	-0.2131	0.2094	1.017	56.45	0.935787
CXCL5	No	0.208998	0.08718	-0.1216	0.2087	0.1646	1.268	70.6	0.935787
TRANCE	No	0.293428	-0.6112	-0.7965	0.1853	0.1751	1.058	75.64	0.935787
HGF	No	0.490652	0.6196	0.5294	0.09027	0.1304	0.6923	85.52	0.935787
IL.12B	No	0.943527	-0.4973	-0.4826	-0.01471	0.2067	0.07115	57.5	0.989671
IL.24	No	0.173816	0.2521	-0.02615	0.2783	0.2027	1.373	76.74	0.935787
IL13	No	0.677413	-0.05709	0.06179	-0.1189	0.2841	0.4184	51.93	0.935787
ARTN	No	0.406869	-0.01609	-0.1602	0.1441	0.1728	0.8339	78.34	0.935787
MMP.10	No	0.866252	0.2389	0.2071	0.03182	0.1883	0.169	80.05	0.97046
IL10	No	0.177069	0.3868	0.1828	0.204	0.1498	1.362	81.74	0.935787
TNF	No	0.723028	0.2029	0.1509	0.05197	0.146	0.3559	65.57	0.935787
CCL23	No	0.355584	0.4483	0.3074	0.1409	0.1516	0.9296	74.85	0.935787
CD5	No	0.365824	-0.08809	-0.2609	0.1728	0.1898	0.9107	65.14	0.935787
CCL3	No	0.993851	0.2989	0.2974	0.00155	0.2004	0.007735	67.97	>0.999999
Flt3L	No	0.558989	-0.2625	-0.3886	0.1261	0.2148	0.5869	76.51	0.935787
CXCL6	No	0.146808	0.1368	-0.1158	0.2527	0.1725	1.465	83.53	0.935787
CXCL10	No	0.585555	0.2013	0.3042	-0.1029	0.1879	0.5477	74.83	0.935787
4E.BP1	No	0.261133	0.409	0.2224	0.1866	0.1649	1.132	79.87	0.935787
IL.20	No	0.41634	-0.1832	-0.07016	-0.1131	0.1382	0.8184	60.05	0.935787
SIRT2	No	0.530019	0.5756	0.4888	0.08676	0.1377	0.6302	97.19	0.935787
CCL28	No	0.42098	-0.3085	-0.1859	-0.1225	0.1511	0.8108	55.32	0.935787
DNER	No	0.576335	-0.4052	-0.3272	-0.07797	0.1388	0.5616	64.35	0.935787
EN.RAGE	No	0.802521	0.7334	0.6992	0.03422	0.1363	0.251	70.5	0.948932
CD40	No	0.506122	0.1612	0.262	-0.1009	0.151	0.6678	83.79	0.935787
IL33	No	0.48685	-0.06934	-0.1927	0.1234	0.1767	0.6982	90.28	0.935787
IFN.gamma	No	0.596324	-0.3048	-0.196	-0.1088	0.2043	0.5324	63.68	0.935787
FGF.19	No	0.935598	-0.02485	-0.04244	0.01759	0.2169	0.08108	73.64	0.989671
IL4	No	0.461019	-0.1766	-0.2906	0.114	0.1538	0.7413	69.18	0.935787
LIF	No	0.547686	0.4151	0.2895	0.1256	0.208	0.6036	87.8	0.935787
NRTN	No	0.764075	0.1571	0.2274	-0.07028	0.2332	0.3013	68.04	0.935787
MCP.2	No	0.549618	-0.1209	0.008408	-0.1293	0.2149	0.6014	65.61	0.935787
CASP.8	No	0.517991	0.586	0.6889	-0.1029	0.1585	0.6489	92.98	0.935787
CCL25	No	0.398693	-0.2428	-0.07398	-0.1688	0.1985	0.8504	56.53	0.935787
CX3CL1	No	0.335696	0.04716	0.2025	-0.1553	0.1601	0.97	64.26	0.935787
TNFRSF9	No	0.696292	-0.07842	-0.1546	0.0762	0.1942	0.3923	57.7	0.935787
NT.3	No	0.408012	-0.4609	-0.6125	0.1516	0.1824	0.8313	89.66	0.935787
TWEAK	No	0.5816	-0.2515	-0.1283	-0.1232	0.2224	0.5539	63.01	0.935787
CCL20	No	0.436751	0.3212	0.1809	0.1402	0.1795	0.7815	82.77	0.935787
ST1A1	No	0.087677	-0.06281	0.1951	-0.2579	0.1493	1.727	88.03	0.935787
STAMBP	No	0.42546	0.4732	0.3282	0.145	0.1812	0.8003	98.99	0.935787
IL5	No	0.611332	-0.1062	0.0002378	-0.1064	0.2083	0.511	57.23	0.935787
ADA	No	0.419462	0.418	0.2554	0.1626	0.2005	0.8109	93.74	0.935787
TNFB	No	0.75836	-0.6354	-0.6887	0.0532	0.1722	0.309	61.17	0.935787
CSF.1	No	0.752838	0.2828	0.2483	0.03453	0.1092	0.3163	62.24	0.935787

## Sheet: Last TP Steroids Group 3
Data File S1. Treatment effects on Olink cytokine concentrations.
Group 3 Olink samples at last timepoint, Steroids vs no Steroids
	Discovery?	P value	Mean of No Steroids	Mean of Steroids	Difference	SE of difference	t ratio	df	q value
APC module	No	0.391785	-0.3216	-0.1736	-0.148	0.1716	0.8622	64.11	0.948877
Severity Module	No	0.632227	0.4547	0.5262	-0.07156	0.1488	0.4809	65.3	0.974419
Mucosal Module	No	0.747715	0.4622	0.5082	-0.04594	0.1423	0.3228	77.68	0.982224
Hyperinflammation Module	No	0.756195	0.4828	0.5161	-0.03332	0.1069	0.3115	81.97	0.982224
IL8	No	0.776506	0.4038	0.4594	-0.05558	0.195	0.2851	63.93	0.982224
VEGFA	No	0.355266	0.4215	0.2908	0.1307	0.1403	0.9312	63.45	0.948877
CD8A	No	0.783016	0.008196	-0.06002	0.06822	0.2469	0.2763	81.95	0.982224
MCP.3	No	0.660068	0.4812	0.5693	-0.08809	0.1994	0.4418	65.83	0.974419
GDNF	No	0.431026	0.5223	0.7012	-0.1789	0.2258	0.7925	63.13	0.948877
CDCP1	No	0.956094	0.5263	0.5353	-0.009047	0.1637	0.05527	64.95	0.982224
CD244	No	0.254426	-0.2931	-0.067	-0.2261	0.1964	1.151	56.19	0.948877
IL7	No	0.450168	0.01407	0.1634	-0.1494	0.1967	0.7591	74.3	0.948877
OPG	No	0.866305	0.6153	0.6457	-0.03043	0.18	0.169	62.72	0.982224
LAP.TGF.beta.1	No	0.262619	-0.2077	-0.03742	-0.1702	0.1505	1.131	58.22	0.948877
uPA	No	0.648413	0.3848	0.4832	-0.09845	0.2149	0.4581	65.58	0.974419
IL6	No	0.995199	0.5371	0.5361	0.0009528	0.1578	0.006038	72.99	>0.999999
IL.17C	No	0.655218	0.4715	0.5563	-0.08483	0.1892	0.4484	70.91	0.974419
MCP.1	No	0.519126	0.382	0.2446	0.1374	0.2119	0.6484	62.61	0.974419
IL.17A	No	0.874747	0.3132	0.3469	-0.03371	0.2131	0.1582	75.48	0.982224
CXCL11	No	0.254025	0.2277	0.4328	-0.2051	0.1785	1.149	76.59	0.948877
AXIN1	No	0.241751	0.1476	0.3355	-0.1879	0.1591	1.182	64.31	0.948877
TRAIL	No	0.366578	-0.4286	-0.2476	-0.1809	0.199	0.9092	65.63	0.948877
IL.20RA	No	0.098213	0.06024	0.4498	-0.3895	0.2305	1.69	43.62	0.906332
CXCL9	No	0.901416	0.5268	0.5491	-0.02229	0.1794	0.1243	76.04	0.982224
CST5	No	0.290994	0.5082	0.3048	0.2035	0.1911	1.065	64.08	0.948877
IL.2RB	No	0.082191	-0.2128	0.1502	-0.363	0.2047	1.773	50.9	0.906332
IL.1.alpha	No	0.264458	-0.004823	0.2808	-0.2856	0.2538	1.125	66.16	0.948877
OSM	No	0.634081	0.4049	0.4905	-0.08558	0.1789	0.4783	63.35	0.974419
IL2	No	0.141771	0.1392	0.418	-0.2788	0.1879	1.483	83.41	0.916405
CXCL1	No	0.044831	-0.007708	0.3817	-0.3894	0.1913	2.036	86.27	0.906332
TSLP	No	0.082734	-0.08286	0.3627	-0.4456	0.2517	1.77	50.54	0.906332
CCL4	No	0.913941	0.3404	0.3593	-0.01887	0.174	0.1084	82.67	0.982224
CD6	No	0.056562	-0.4648	-0.1016	-0.3632	0.187	1.943	62.82	0.906332
SCF	No	0.415402	-0.286	-0.431	0.145	0.1768	0.8199	62.02	0.948877
IL18	No	0.764846	0.5388	0.4839	0.05492	0.183	0.3	88.5	0.982224
SLAMF1	No	0.809885	0.3025	0.3501	-0.04767	0.1973	0.2416	63.94	0.982224
TGF.alpha	No	0.470916	0.2863	0.4433	-0.1569	0.2166	0.7244	81.26	0.970968
MCP.4	No	0.214498	-0.2092	0.05622	-0.2655	0.2123	1.251	84.29	0.948877
CCL11	No	0.805847	0.08194	0.02471	0.05723	0.2317	0.247	53.35	0.982224
TNFSF14	No	0.016613	0.08457	0.5044	-0.4199	0.1716	2.447	79.42	0.906332
FGF.23	No	0.097197	0.7184	0.3891	0.3294	0.1966	1.675	95.16	0.906332
IL.10RA	No	0.070311	0.3069	-0.03889	0.3458	0.1891	1.829	101.5	0.906332
FGF.5	No	0.66328	0.3449	0.4308	-0.08587	0.1963	0.4374	66.08	0.974419
MMP.1	No	0.315814	0.147	0.3221	-0.1752	0.1736	1.009	86.77	0.948877
LIF.R	No	0.437691	0.2012	0.3484	-0.1471	0.1883	0.7815	57.97	0.948877
FGF.21	No	0.102822	0.329	0.04964	0.2794	0.1692	1.651	76.68	0.906332
CCL19	No	0.823089	0.2547	0.2957	-0.04098	0.1827	0.2243	82.63	0.982224
IL.15RA	No	0.711556	0.6118	0.5458	0.06607	0.178	0.3712	74.66	0.982224
IL.10RB	No	0.601395	0.4908	0.4119	0.07896	0.1504	0.5249	67.81	0.974419
IL.22.RA1	No	0.395847	0.07779	0.2275	-0.1497	0.175	0.8551	60.89	0.948877
IL.18R1	No	0.140748	0.5742	0.8371	-0.2629	0.1767	1.488	78.6	0.916405
PD.L1	No	0.624803	0.5264	0.6015	-0.07506	0.1529	0.4909	82.73	0.974419
Beta.NGF	No	0.324879	0.8193	0.5201	0.2992	0.3021	0.9905	80.44	0.948877
CXCL5	No	0.059869	-0.5388	-0.09549	-0.4433	0.233	1.903	103.1	0.906332
TRANCE	No	0.219457	-0.3726	-0.1509	-0.2218	0.1791	1.238	76.72	0.948877
HGF	No	0.132848	0.5825	0.8546	-0.2721	0.1789	1.521	68.46	0.916405
IL.12B	No	0.859074	-0.2791	-0.2393	-0.03986	0.2236	0.1782	68.64	0.982224
IL.24	No	0.602968	0.3213	0.4238	-0.1024	0.1961	0.5222	82.26	0.974419
IL13	No	0.41462	0.02457	0.2201	-0.1956	0.238	0.8216	58.36	0.948877
ARTN	No	0.861306	0.6589	0.7016	-0.04263	0.2433	0.1752	98.22	0.982224
MMP.10	No	0.226904	0.7117	0.4789	0.2328	0.1911	1.218	77.14	0.948877
IL10	No	0.743682	0.5521	0.4972	0.05483	0.1672	0.328	91.29	0.982224
TNF	No	0.903665	0.493	0.4719	0.02102	0.1731	0.1214	75.99	0.982224
CCL23	No	0.899553	0.5032	0.5234	-0.02019	0.1594	0.1267	71.86	0.982224
CD5	No	0.927716	0.1729	0.1562	0.01669	0.1832	0.09107	64.97	0.982224
CCL3	No	0.376004	0.3533	0.1966	0.1567	0.176	0.8905	76.47	0.948877
Flt3L	No	0.524898	-0.09145	0.04525	-0.1367	0.214	0.6388	74.44	0.974419
CXCL6	No	0.269169	-0.03075	0.2356	-0.2663	0.2386	1.116	56.09	0.948877
CXCL10	No	0.22854	0.4	0.6135	-0.2135	0.176	1.213	81.96	0.948877
4E.BP1	No	0.334422	0.6253	0.4746	0.1507	0.155	0.9721	68.62	0.948877
IL.20	No	0.210408	0.1328	0.3514	-0.2185	0.173	1.263	74.81	0.948877
SIRT2	No	0.825998	0.3405	0.2993	0.04114	0.1864	0.2207	67.87	0.982224
CCL28	No	0.773013	0.4884	0.5667	-0.07836	0.2706	0.2895	70.99	0.982224
DNER	No	0.642202	-0.2119	-0.1335	-0.07847	0.168	0.467	60.26	0.974419
EN.RAGE	No	0.175195	0.5448	0.3165	0.2284	0.1665	1.372	61.25	0.948877
CD40	No	0.961857	0.5354	0.5275	0.007939	0.1654	0.04799	71.16	0.982224
IL33	No	0.441567	0.3775	0.552	-0.1745	0.2256	0.7737	74.2	0.948877
IFN.gamma	No	0.952356	0.01789	0.007973	0.009921	0.1656	0.0599	97.13	0.982224
FGF.19	No	0.640703	0.244	0.1536	0.09035	0.1926	0.4691	59.26	0.974419
IL4	No	0.327172	0.1044	0.3795	-0.2751	0.2785	0.988	59.56	0.948877
LIF	No	0.893687	0.4329	0.458	-0.02513	0.1875	0.134	85.7	0.982224
NRTN	No	0.115038	0.164	0.4547	-0.2906	0.1822	1.595	73.05	0.916405
MCP.2	No	0.745718	-0.1845	-0.242	0.05745	0.1765	0.3256	71.09	0.982224
CASP.8	No	0.480677	0.5249	0.6457	-0.1209	0.1703	0.7097	58.57	0.970968
CCL25	No	0.543835	0.2977	0.4247	-0.1269	0.208	0.6103	62.96	0.974419
CX3CL1	No	0.853348	0.485	0.4508	0.03421	0.1843	0.1857	59.28	0.982224
TNFRSF9	No	0.520608	0.4285	0.3168	0.1117	0.1728	0.6463	58.35	0.974419
NT.3	No	0.279768	0.01828	0.2776	-0.2593	0.2374	1.092	52.29	0.948877
TWEAK	No	0.055031	-0.1597	0.2792	-0.4389	0.2253	1.948	78.78	0.906332
CCL20	No	0.436326	0.6607	0.5189	0.1417	0.1811	0.7825	76.82	0.948877
ST1A1	No	0.60203	-0.298	-0.1839	-0.1141	0.2178	0.5237	74.67	0.974419
STAMBP	No	0.510182	0.4153	0.2949	0.1203	0.1817	0.6621	66.51	0.974419
IL5	No	0.863366	0.1389	0.1681	-0.02918	0.1692	0.1725	106.4	0.982224
ADA	No	0.962369	0.23	0.2382	-0.008194	0.1731	0.04734	76.27	0.982224
TNFB	No	0.537476	-0.4362	-0.2756	-0.1606	0.2589	0.6203	58.87	0.974419
CSF.1	No	0.308483	0.4548	0.5506	-0.09584	0.0934	1.026	68.04	0.948877

## Sheet: T1 Norepinephrine Group 3
Data File S1. Treatment effects on Olink cytokine concentrations.
Group 3 Olink samples at T1, Norepinephrine vs no Norepinephrine
	Discovery?	P value	Mean of No Norepinephrine	Mean of Norepinephrine	Difference	SE of difference	t ratio	df	q value
APC module	No	0.110085	-0.443	-0.6421	0.1992	0.1231	1.618	72.65	0.704318
Severity Module	No	0.016967	0.7512	0.4358	0.3154	0.1282	2.46	57.06	0.411305
Mucosal Module	No	0.815844	0.03925	0.01044	0.02881	0.1232	0.2339	62.79	0.990035
Hyperinflammation Module	No	0.338469	0.3702	0.2679	0.1024	0.1061	0.9653	57.35	0.948154
IL8	No	0.246088	0.5955	0.3786	0.2169	0.1854	1.17	67.25	0.886791
VEGFA	No	0.893891	0.5565	0.5763	-0.01981	0.148	0.1338	73.37	0.990035
CD8A	No	0.963211	-0.2575	-0.2481	-0.009458	0.204	0.04636	48.76	0.993542
MCP.3	No	0.811577	0.606	0.5661	0.03991	0.1667	0.2394	63.8	0.990035
GDNF	No	0.50903	-0.02521	-0.1566	0.1314	0.1979	0.6639	67.31	0.977409
CDCP1	No	0.387469	0.4412	0.2905	0.1507	0.1732	0.87	65.76	0.94886
CD244	No	0.947363	-0.471	-0.4813	0.01033	0.1559	0.06625	73.26	0.990035
IL7	No	0.088209	0.3813	0.7595	-0.3782	0.2191	1.726	78.57	0.657907
OPG	No	0.923335	0.1987	0.1835	0.01525	0.1579	0.09662	63.21	0.990035
LAP.TGF.beta.1	No	0.569982	0.1119	0.206	-0.09408	0.1647	0.5712	60.54	0.977409
uPA	No	0.02121	0.164	-0.2375	0.4014	0.1702	2.359	67.65	0.411305
IL6	No	0.246941	0.5037	0.2881	0.2155	0.1848	1.167	77.64	0.886791
IL.17C	No	0.600649	0.1839	0.2919	-0.1081	0.2053	0.5263	58.25	0.977409
MCP.1	No	0.188114	0.2483	-0.04378	0.2921	0.2195	1.33	63.68	0.842474
IL.17A	No	0.172303	0.1288	-0.1429	0.2717	0.1974	1.377	82.94	0.842335
CXCL11	No	0.852789	0.4112	0.4443	-0.03314	0.1779	0.1862	71.72	0.990035
AXIN1	No	0.9496	0.533	0.5442	-0.01111	0.1752	0.06338	91.67	0.990035
TRAIL	No	0.173749	-0.3161	-0.6315	0.3155	0.2291	1.377	59	0.842335
IL.20RA	No	0.356357	-0.23	0.03606	-0.2661	0.2851	0.9333	39.33	0.948154
CXCL9	No	0.985399	-0.02046	-0.02412	0.003662	0.1993	0.01838	60.76	>0.999999
CST5	No	0.638247	-0.1612	-0.07074	-0.09042	0.1913	0.4727	56.85	0.977409
IL.2RB	No	0.471426	-0.1816	-0.322	0.1405	0.1942	0.7231	93.09	0.952281
IL.1.alpha	No	0.692483	-0.2546	-0.3488	0.09418	0.237	0.3975	58.17	0.990035
OSM	No	0.015009	0.8647	0.4588	0.4059	0.162	2.505	59.05	0.411305
IL2	No	0.22603	-0.3323	-0.5592	0.2269	0.1856	1.222	64.63	0.876636
CXCL1	No	0.557811	0.2878	0.3905	-0.1027	0.1742	0.5895	57.79	0.977409
TSLP	No	0.308749	-0.2661	-0.4251	0.159	0.1549	1.027	59.39	0.948154
CCL4	No	0.071054	0.4255	0.1237	0.3018	0.1651	1.828	86.25	0.657907
CD6	No	0.612458	-0.5087	-0.6063	0.09757	0.1918	0.5086	77.72	0.977409
SCF	No	0.662536	-0.5569	-0.4763	-0.08062	0.1839	0.4383	68.82	0.977409
IL18	No	0.364051	0.4353	0.2949	0.1404	0.1536	0.9144	61.96	0.948154
SLAMF1	No	0.371595	-0.04237	0.1141	-0.1565	0.1737	0.9011	53.4	0.948154
TGF.alpha	No	0.03907	0.7287	0.1746	0.5541	0.2611	2.122	47.52	0.47353
MCP.4	No	0.544556	0.04439	-0.06024	0.1046	0.1717	0.6095	59.16	0.977409
CCL11	No	0.785701	-0.1211	-0.1822	0.06108	0.2235	0.2732	54.46	0.990035
TNFSF14	No	0.102265	0.8243	0.5079	0.3164	0.191	1.657	67.32	0.704318
FGF.23	No	0.937365	-0.02504	-0.009103	-0.01594	0.202	0.0789	62.3	0.990035
IL.10RA	No	0.760625	0.006688	-0.0549	0.06159	0.2014	0.3058	73.23	0.990035
FGF.5	No	0.219464	-0.3294	-0.1129	-0.2165	0.1745	1.24	62.78	0.876636
MMP.1	No	0.629865	0.5945	0.6765	-0.08195	0.1693	0.4839	73.3	0.977409
LIF.R	No	0.465776	-0.09647	0.02088	-0.1174	0.1599	0.734	60.16	0.952281
FGF.21	No	0.337966	-0.07763	-0.2752	0.1976	0.2047	0.9652	66.35	0.948154
CCL19	No	0.353004	0.01669	-0.1897	0.2064	0.2205	0.9363	58.07	0.948154
IL.15RA	No	0.665316	-0.04282	0.04605	-0.08887	0.2043	0.435	53.93	0.977409
IL.10RB	No	0.915883	0.1064	0.08997	0.0164	0.1547	0.106	62.53	0.990035
IL.22.RA1	No	0.897914	0.02122	0.05555	-0.03432	0.2666	0.1288	68.56	0.990035
IL.18R1	No	0.437723	0.4526	0.5585	-0.1059	0.1356	0.7809	64.82	0.94886
PD.L1	No	0.505837	0.2292	0.3342	-0.105	0.1568	0.6698	54.41	0.977409
Beta.NGF	No	0.556347	0.2626	0.3925	-0.1299	0.2193	0.5922	50.27	0.977409
CXCL5	No	0.592501	-0.01459	0.07286	-0.08745	0.1627	0.5376	72.38	0.977409
TRANCE	No	0.418731	-0.6256	-0.7735	0.1479	0.1818	0.8137	66.78	0.94886
HGF	No	0.867258	0.5801	0.6046	-0.02457	0.1464	0.1678	61.39	0.990035
IL.12B	No	0.839395	-0.4796	-0.517	0.0374	0.1839	0.2034	77.11	0.990035
IL.24	No	0.634118	0.1882	0.09859	0.08962	0.1877	0.4775	93.06	0.977409
IL13	No	0.892817	-0.02867	0.009285	-0.03796	0.2803	0.1354	53.16	0.990035
ARTN	No	0.744185	-0.04387	-0.1097	0.06579	0.2006	0.3281	51.98	0.990035
MMP.10	No	0.742343	0.2048	0.2734	-0.06862	0.2078	0.3303	59.67	0.990035
IL10	No	0.198594	0.3839	0.1827	0.2012	0.1551	1.297	72.44	0.842474
TNF	No	0.699407	0.165	0.2242	-0.05922	0.1526	0.3881	57.11	0.990035
CCL23	No	0.732469	0.4178	0.3634	0.05442	0.1585	0.3433	65.14	0.990035
CD5	No	0.999922	-0.148	-0.148	-1.95e-05	0.1988	9.811e-05	57.11	>0.999999
CCL3	No	0.346627	0.3628	0.1715	0.1913	0.2017	0.9481	64.4	0.948154
Flt3L	No	0.315727	-0.2279	-0.4605	0.2325	0.2299	1.012	61.36	0.948154
CXCL6	No	0.847051	0.06214	0.02392	0.03822	0.1973	0.1937	58.19	0.990035
CXCL10	No	0.89386	0.2459	0.2192	0.02679	0.2	0.134	61.77	0.990035
4E.BP1	No	0.038429	0.4679	0.1008	0.3671	0.1737	2.114	64.48	0.47353
IL.20	No	0.655633	-0.1252	-0.1813	0.05611	0.1253	0.4477	77.13	0.977409
SIRT2	No	0.125601	0.6184	0.4018	0.2166	0.1401	1.546	91.42	0.716368
CCL28	No	0.07595	-0.3484	-0.1037	-0.2447	0.1359	1.801	69.91	0.657907
DNER	No	0.560765	-0.406	-0.3234	-0.08252	0.1411	0.5849	60.35	0.977409
EN.RAGE	No	0.019945	0.8313	0.5052	0.3262	0.1366	2.388	63.27	0.411305
CD40	No	0.846752	0.1848	0.2184	-0.03361	0.1731	0.1941	56.94	0.990035
IL33	No	0.439981	-0.06377	-0.2073	0.1436	0.185	0.7762	78.36	0.94886
IFN.gamma	No	0.392739	-0.2121	-0.3755	0.1635	0.1902	0.8596	75.27	0.94886
FGF.19	No	0.946101	-0.02582	-0.04105	0.01523	0.2245	0.06786	65.33	0.990035
IL4	No	0.286744	-0.1612	-0.3243	0.1631	0.1519	1.074	69.27	0.948154
LIF	No	0.271101	0.4558	0.2057	0.2501	0.2254	1.11	68.3	0.938784
NRTN	No	0.440374	0.1144	0.3138	-0.1994	0.2564	0.7776	51.73	0.94886
MCP.2	No	0.466758	-0.01566	-0.1951	0.1794	0.2445	0.7338	46.66	0.952281
CASP.8	No	0.199844	0.696	0.4753	0.2207	0.1707	1.293	74.51	0.842474
CCL25	No	0.515325	-0.2269	-0.1002	-0.1268	0.1937	0.6545	59.5	0.977409
CX3CL1	No	0.41426	0.05304	0.1955	-0.1424	0.1731	0.823	51.84	0.94886
TNFRSF9	No	0.923472	-0.1109	-0.09282	-0.01809	0.1876	0.09645	62.24	0.990035
NT.3	No	0.725466	-0.4922	-0.5554	0.0632	0.1794	0.3523	90.88	0.990035
TWEAK	No	0.138087	-0.3201	0.01052	-0.3306	0.22	1.502	61.81	0.74383
CCL20	No	0.64762	0.3022	0.2142	0.088	0.1917	0.4591	67.67	0.977409
ST1A1	No	0.039044	-0.08085	0.2382	-0.319	0.1521	2.098	80.45	0.47353
STAMBP	No	0.116224	0.5225	0.2269	0.2956	0.1865	1.585	94.71	0.704318
IL5	No	0.017592	0.05376	-0.3118	0.3656	0.1513	2.416	95.78	0.411305
ADA	No	0.069482	0.4945	0.1	0.3944	0.2142	1.841	75.61	0.657907
TNFB	No	0.085746	-0.5655	-0.828	0.2624	0.1509	1.739	82.53	0.657907
CSF.1	No	0.828284	0.2625	0.2874	-0.02496	0.1145	0.218	54.1	0.990035

## Sheet: Last TP Norepinephrine Group 3
Data File S1. Treatment effects on Olink cytokine concentrations.
Group 3 Olink samples at last timepoint, Norepinephrine vs no Norepinephrine
	Discovery?	P value	Mean of No Norepinephrine	Mean of Norepinephrine	Difference	SE of difference	t ratio	df	q value
APC module	No	0.463931	-0.3025	-0.1846	-0.1179	0.1602	0.736	77.62	0.992168
Severity Module	No	0.574218	0.4993	0.4195	0.07978	0.1414	0.5644	73.39	0.992168
Mucosal Module	No	0.794299	0.4625	0.4996	-0.03702	0.1415	0.2616	77.68	0.992168
Hyperinflammation Module	No	0.705028	0.4659	0.5054	-0.03947	0.1039	0.3797	90.98	0.992168
IL8	No	0.067174	0.2984	0.6328	-0.3344	0.18	1.857	75.11	0.992168
VEGFA	No	0.317795	0.3356	0.4727	-0.1371	0.1362	1.006	67.4	0.992168
CD8A	No	0.8306	-0.004618	-0.06183	0.05722	0.2664	0.2148	65.94	0.992168
MCP.3	No	0.81928	0.4764	0.5211	-0.04472	0.195	0.2293	70.38	0.992168
GDNF	No	0.612496	0.6266	0.521	0.1056	0.2078	0.5085	79.93	0.992168
CDCP1	No	0.796267	0.5142	0.5534	-0.03917	0.1512	0.259	79.87	0.992168
CD244	No	0.746674	-0.2104	-0.1477	-0.06263	0.193	0.3245	62.69	0.992168
IL7	No	0.679609	0.05227	0.1391	-0.0868	0.2092	0.4149	63.74	0.992168
OPG	No	0.915841	0.6222	0.64	-0.01781	0.1679	0.106	73.95	0.992168
LAP.TGF.beta.1	No	0.248514	-0.2024	-0.0425	-0.1599	0.1375	1.163	71.91	0.992168
uPA	No	0.905815	0.4177	0.3922	0.02541	0.2139	0.1188	67.2	0.992168
IL6	No	0.27699	0.4668	0.6376	-0.1708	0.1559	1.095	75.07	0.992168
IL.17C	No	0.891669	0.492	0.5162	-0.02417	0.1769	0.1366	86.65	0.992168
MCP.1	No	0.979744	0.3196	0.3147	0.004987	0.1958	0.02547	77.75	>0.999999
IL.17A	No	0.286444	0.3994	0.1755	0.2239	0.2086	1.073	77.19	0.992168
CXCL11	No	0.415098	0.2435	0.3955	-0.152	0.1853	0.8199	69.2	0.992168
AXIN1	No	0.821381	0.1993	0.2332	-0.03383	0.1493	0.2265	76.32	0.992168
TRAIL	No	0.647035	-0.3281	-0.4169	0.08883	0.1932	0.4598	74.25	0.992168
IL.20RA	No	0.548911	0.143	0.2788	-0.1359	0.225	0.6038	46.46	0.992168
CXCL9	No	0.914966	0.5333	0.5522	-0.01896	0.177	0.1071	77.56	0.992168
CST5	No	0.167832	0.3445	0.6052	-0.2607	0.187	1.394	66.44	0.992168
IL.2RB	No	0.304318	-0.02553	-0.1986	0.1731	0.1675	1.033	86.15	0.992168
IL.1.alpha	No	0.33987	0.1724	-0.056	0.2284	0.2378	0.9603	77.49	0.992168
OSM	No	0.755546	0.4489	0.3976	0.05137	0.1644	0.3124	77.61	0.992168
IL2	No	0.578106	0.261	0.1474	0.1136	0.2033	0.5588	67.94	0.992168
CXCL1	No	0.318176	0.06323	0.2602	-0.197	0.1961	1.004	82.24	0.992168
TSLP	No	0.01852	0.2162	-0.2329	0.4491	0.1876	2.393	102	0.897871
CCL4	No	0.16371	0.2615	0.514	-0.2525	0.1795	1.407	73.71	0.992168
CD6	No	0.479276	-0.2767	-0.4065	0.1297	0.1824	0.7112	72.24	0.992168
SCF	No	0.356333	-0.2557	-0.4178	0.1622	0.1746	0.9288	66.41	0.992168
IL18	No	0.156377	0.5925	0.3227	0.2698	0.1886	1.431	80.59	0.992168
SLAMF1	No	0.978859	0.3224	0.3273	-0.00486	0.1828	0.02659	77.42	>0.999999
TGF.alpha	No	0.686096	0.3699	0.2819	0.08798	0.2169	0.4056	79.67	0.992168
MCP.4	No	0.740911	-0.08641	-0.1651	0.07874	0.2371	0.3321	63.55	0.992168
CCL11	No	0.793104	0.0928	0.04048	0.05232	0.1988	0.2632	77.37	0.992168
TNFSF14	No	0.992961	0.2213	0.2196	0.001676	0.1893	0.008856	64.26	>0.999999
FGF.23	No	0.464938	0.5533	0.7156	-0.1623	0.2209	0.7347	71.08	0.992168
IL.10RA	No	0.661271	0.1641	0.2732	-0.109	0.2474	0.4406	53.34	0.992168
FGF.5	No	0.480705	0.3526	0.4964	-0.1438	0.2028	0.7092	65.57	0.992168
MMP.1	No	0.005024	0.02706	0.5547	-0.5276	0.182	2.899	68.5	0.487146
LIF.R	No	0.907489	0.244	0.2665	-0.02248	0.1926	0.1167	54.63	0.992168
FGF.21	No	0.16433	0.143	0.39	-0.2471	0.1758	1.406	69.16	0.992168
CCL19	No	0.990441	0.2684	0.2708	-0.002366	0.1968	0.01203	67.24	>0.999999
IL.15RA	No	0.787698	0.5603	0.6104	-0.05001	0.185	0.2704	67.15	0.992168
IL.10RB	No	0.920948	0.4618	0.4471	0.01472	0.1478	0.0996	70.34	0.992168
IL.22.RA1	No	0.900441	0.1209	0.1009	0.01999	0.1592	0.1255	78.51	0.992168
IL.18R1	No	0.778926	0.6617	0.6084	0.05326	0.189	0.2818	67.72	0.992168
PD.L1	No	0.828413	0.5557	0.5192	0.03646	0.1676	0.2176	64.38	0.992168
Beta.NGF	No	0.825452	0.7155	0.6502	0.06533	0.2953	0.2212	86.34	0.992168
CXCL5	No	0.690037	-0.4011	-0.2881	-0.1129	0.282	0.4005	67.85	0.992168
TRANCE	No	0.405422	-0.3395	-0.1925	-0.1471	0.1759	0.8362	83.21	0.992168
HGF	No	0.992358	0.6584	0.6566	0.001767	0.1838	0.009615	65.56	>0.999999
IL.12B	No	0.460349	-0.3089	-0.1412	-0.1677	0.2259	0.7426	65.84	0.992168
IL.24	No	0.58619	0.3113	0.4273	-0.116	0.212	0.5471	64.05	0.992168
IL13	No	0.683298	0.1137	0.02368	0.09007	0.2199	0.4097	70.48	0.992168
ARTN	No	0.372981	0.5618	0.8345	-0.2727	0.3036	0.8981	55.72	0.992168
MMP.10	No	0.775847	0.6486	0.5937	0.05491	0.1922	0.2858	75.9	0.992168
IL10	No	0.718884	0.5338	0.4746	0.05924	0.1641	0.361	96.99	0.992168
TNF	No	0.579531	0.4491	0.5377	-0.0886	0.1593	0.556	92.63	0.992168
CCL23	No	0.531295	0.5254	0.4291	0.09625	0.1531	0.6286	83.59	0.992168
CD5	No	0.50319	0.1387	0.2543	-0.1155	0.1718	0.6727	75.7	0.992168
CCL3	No	0.236332	0.2261	0.4314	-0.2054	0.1721	1.193	79.31	0.992168
Flt3L	No	0.218129	-0.1255	0.125	-0.2505	0.2019	1.241	84.25	0.992168
CXCL6	No	0.953191	0.06127	0.07372	-0.01245	0.2114	0.05889	76.41	>0.999999
CXCL10	No	0.61286	0.4846	0.3886	0.09595	0.1888	0.5083	69.71	0.992168
4E.BP1	No	0.882045	0.5725	0.5492	0.02324	0.1561	0.1489	68.46	0.992168
IL.20	No	0.739224	0.2236	0.1652	0.05841	0.1748	0.3342	72.6	0.992168
SIRT2	No	0.446875	0.2676	0.4006	-0.133	0.174	0.7643	81.54	0.992168
CCL28	No	0.622159	0.4735	0.6154	-0.1419	0.2866	0.4954	60.1	0.992168
DNER	No	0.276522	-0.1217	-0.2924	0.1707	0.1557	1.097	71.42	0.992168
EN.RAGE	No	0.279084	0.5198	0.3418	0.178	0.1631	1.092	64.42	0.992168
CD40	No	0.599778	0.5122	0.601	-0.08881	0.1684	0.5272	66.78	0.992168
IL33	No	0.362129	0.353	0.5686	-0.2157	0.235	0.9177	65.46	0.992168
IFN.gamma	No	0.225001	0.09607	-0.1088	0.2048	0.1677	1.221	94.44	0.992168
FGF.19	No	0.372342	0.172	0.3311	-0.1591	0.1773	0.8975	74.55	0.992168
IL4	No	0.333254	0.09591	0.4155	-0.3196	0.3265	0.9788	42.25	0.992168
LIF	No	0.4043	0.3726	0.5517	-0.1791	0.2133	0.8399	60.4	0.992168
NRTN	No	0.784572	0.2652	0.2155	0.04966	0.181	0.2743	76.01	0.992168
MCP.2	No	0.543794	-0.1686	-0.2735	0.1049	0.172	0.6099	74.6	0.992168
CASP.8	No	0.234787	0.478	0.6615	-0.1835	0.1533	1.197	80.79	0.992168
CCL25	No	0.872158	0.3291	0.3607	-0.03153	0.1953	0.1615	72.9	0.992168
CX3CL1	No	0.867008	0.4477	0.4772	-0.02949	0.1754	0.1681	67.47	0.992168
TNFRSF9	No	0.158557	0.3174	0.5308	-0.2134	0.15	1.423	81.14	0.992168
NT.3	No	0.723303	0.1341	0.05765	0.07644	0.215	0.3556	66.12	0.992168
TWEAK	No	0.690452	-0.04692	0.04937	-0.09629	0.2407	0.4	67.6	0.992168
CCL20	No	0.885032	0.5949	0.6221	-0.02722	0.1876	0.1451	69.77	0.992168
ST1A1	No	0.469466	-0.2945	-0.1332	-0.1613	0.2219	0.7272	71.3	0.992168
STAMBP	No	0.526414	0.3349	0.4389	-0.104	0.1635	0.636	86.99	0.992168
IL5	No	0.708113	0.1699	0.09801	0.07192	0.1914	0.3757	82.44	0.992168
ADA	No	0.383622	0.2715	0.1235	0.148	0.1689	0.876	81.21	0.992168
TNFB	No	0.628314	-0.4103	-0.2974	-0.113	0.2324	0.486	77.43	0.992168
CSF.1	No	0.239098	0.4365	0.544	-0.1075	0.09064	1.186	78.13	0.992168

## Sheet: T1 Heparin Group 2
Data File S1. Treatment effects on Olink cytokine concentrations.
Group 2 Olink samples at T1, Heparin vs No Heparin
	Discovery?	P value	Mean of No Heparin	Mean of Heparin	Difference	SE of difference	t ratio	df	q value
APC module	No	0.693746	-0.2865	-0.3522	0.06565	0.1652	0.3973	32.05	0.98878
Severity Module	No	0.480832	0.1209	0.2338	-0.1129	0.1585	0.7126	34.69	0.98878
Mucosal Module	No	0.863014	0.01601	-0.005384	0.0214	0.1231	0.1738	34.44	0.990308
Hyperinflammation Module	No	0.319328	0.2137	0.08783	0.1259	0.1245	1.011	33.89	0.982257
IL8	No	0.490026	0.01304	-0.181	0.194	0.2776	0.6989	29.89	0.98878
VEGFA	No	0.405469	0.1463	0.2874	-0.141	0.1674	0.8424	33.89	0.98878
CD8A	No	0.761257	0.08069	0.03523	0.04545	0.1487	0.3058	42.79	0.98878
MCP.3	No	0.231319	0.4442	0.1792	0.265	0.2171	1.221	31.34	0.982257
GDNF	No	0.472043	0.0003587	0.1371	-0.1367	0.188	0.7274	33.64	0.98878
CDCP1	No	0.302677	0.02843	0.2002	-0.1718	0.1642	1.046	35.4	0.982257
CD244	No	0.764836	-0.2767	-0.3274	0.05068	0.1681	0.3014	35.69	0.98878
IL7	No	0.909008	0.01846	0.04266	-0.0242	0.2102	0.1151	34.65	0.990308
OPG	No	0.888921	0.1925	0.1656	0.02683	0.1906	0.1408	31.81	0.990308
LAP.TGF.beta.1	No	0.275461	-0.284	-0.117	-0.167	0.1506	1.109	33.2	0.982257
uPA	No	0.554217	-0.00311	-0.0954	0.09229	0.1548	0.5964	40.71	0.98878
IL6	No	0.138812	0.2429	-0.0514	0.2943	0.1941	1.516	33.53	0.982257
IL.17C	No	0.171957	0.06959	0.3537	-0.2841	0.2034	1.397	32.5	0.982257
MCP.1	No	0.613088	0.0725	-0.016	0.0885	0.1737	0.5095	41.18	0.98878
IL.17A	No	0.980342	-0.05326	-0.04824	-0.005026	0.2024	0.02483	32.47	>0.999999
CXCL11	No	0.240756	0.2371	0.04587	0.1912	0.1603	1.192	36.65	0.982257
AXIN1	No	0.000704	0.01892	0.5255	-0.5065	0.1387	3.652	42.8	0.068225
TRAIL	No	0.613137	-0.2636	-0.1565	-0.1071	0.2098	0.5106	32	0.98878
IL.20RA	No	0.30979	-0.1261	0.2511	-0.3772	0.3647	1.034	28.03	0.982257
CXCL9	No	0.648127	0.07255	-0.01794	0.09049	0.1965	0.4605	33.26	0.98878
CST5	No	0.82356	-0.07289	-0.1135	0.04059	0.1807	0.2247	34.95	0.990308
IL.2RB	No	0.63277	-0.2314	-0.1207	-0.1106	0.2292	0.4827	30.2	0.98878
IL.1.alpha	No	0.473606	-0.07247	-0.2435	0.171	0.2356	0.7259	29.69	0.98878
OSM	No	0.657694	0.09283	0.1958	-0.103	0.2303	0.4473	31.99	0.98878
IL2	No	0.729068	-0.1397	-0.1876	0.04791	0.1373	0.3489	38.63	0.98878
CXCL1	No	0.520559	-0.03505	-0.1378	0.1028	0.1585	0.6484	38.64	0.98878
TSLP	No	0.515042	-0.3589	-0.2657	-0.09322	0.1418	0.6573	36.87	0.98878
CCL4	No	0.895933	-0.1016	-0.07862	-0.02293	0.1743	0.1316	41.81	0.990308
CD6	No	0.7553	-0.3589	-0.4188	0.05991	0.1907	0.3142	33.86	0.98878
SCF	No	0.343678	-0.2922	-0.1301	-0.1622	0.169	0.9598	35.44	0.982257
IL18	No	0.755392	0.2367	0.1923	0.04441	0.1415	0.3138	38.15	0.98878
SLAMF1	No	0.713944	0.005175	-0.05098	0.05615	0.1521	0.3692	39.87	0.98878
TGF.alpha	No	0.123396	0.0706	0.396	-0.3254	0.2058	1.581	32.75	0.982257
MCP.4	No	0.214941	-0.1624	0.04461	-0.207	0.1642	1.261	39.12	0.982257
CCL11	No	0.034549	-0.1604	0.135	-0.2955	0.1353	2.184	42.43	0.982257
TNFSF14	No	0.035235	0.007125	0.3869	-0.3798	0.1735	2.189	35.8	0.982257
FGF.23	No	0.603311	-0.07223	-0.1896	0.1174	0.2238	0.5246	33.75	0.98878
IL.10RA	No	0.257837	0.01949	-0.1902	0.2097	0.1827	1.147	41.02	0.982257
FGF.5	No	0.667267	-0.08551	-0.1487	0.06323	0.1461	0.4329	42.78	0.98878
MMP.1	No	0.375412	0.1036	-0.05791	0.1615	0.1798	0.8982	33.94	0.98878
LIF.R	No	0.971086	-0.005479	0.0009011	-0.00638	0.1747	0.03652	33.34	>0.999999
FGF.21	No	0.848383	-0.03049	-0.0771	0.04661	0.2418	0.1928	31.49	0.990308
CCL19	No	0.318717	-0.03395	-0.2639	0.23	0.227	1.013	31.63	0.982257
IL.15RA	No	0.675578	-0.0337	0.0561	-0.0898	0.2126	0.4225	31.34	0.98878
IL.10RB	No	0.793723	-0.01356	0.03569	-0.04924	0.1868	0.2636	33.01	0.990308
IL.22.RA1	No	0.857588	-0.1442	-0.1094	-0.03487	0.1928	0.1809	32.09	0.990308
IL.18R1	No	0.756192	0.3175	0.2732	0.04429	0.1416	0.3129	36.11	0.98878
PD.L1	No	0.939706	0.2252	0.2376	-0.0124	0.1626	0.07622	33.12	>0.999999
Beta.NGF	No	0.337383	0.1179	-0.003386	0.1212	0.1249	0.9704	42.03	0.982257
CXCL5	No	0.391375	-0.2958	-0.1793	-0.1165	0.1349	0.8641	53.6	0.98878
TRANCE	No	0.977363	-0.3403	-0.3342	-0.006159	0.2153	0.0286	31.01	>0.999999
HGF	No	0.990954	0.3617	0.3598	0.00196	0.1717	0.01142	35.36	>0.999999
IL.12B	No	0.22943	-0.2464	-0.5405	0.2941	0.2401	1.225	32.39	0.982257
IL.24	No	0.496682	0.1158	0.2632	-0.1473	0.2142	0.688	30.33	0.98878
IL13	No	0.105774	-0.002055	-0.2471	0.245	0.1488	1.647	50.63	0.982257
ARTN	No	0.729783	-0.00487	0.05954	-0.06441	0.1849	0.3483	33.34	0.98878
MMP.10	No	0.964647	0.05622	0.0477	0.008515	0.1907	0.04465	34.39	>0.999999
IL10	No	0.213565	0.384	0.2026	0.1815	0.1437	1.263	42.78	0.982257
TNF	No	0.566843	0.06357	-0.03465	0.09821	0.1699	0.5782	34.97	0.98878
CCL23	No	0.637606	0.305	0.2248	0.08025	0.1688	0.4754	33.48	0.98878
CD5	No	0.843872	-0.1887	-0.1416	-0.04716	0.2375	0.1985	32.11	0.990308
CCL3	No	0.195152	-0.06134	-0.2265	0.1651	0.1256	1.315	45.26	0.982257
Flt3L	No	0.993343	-0.2367	-0.2349	-0.001858	0.2211	0.008406	33.36	>0.999999
CXCL6	No	0.342572	-0.1674	-0.3285	0.1611	0.1677	0.9607	39.24	0.982257
CXCL10	No	0.585491	0.2869	0.1899	0.097	0.1764	0.55	38.97	0.98878
4E.BP1	No	0.213263	0.1142	0.3149	-0.2006	0.1582	1.268	34.57	0.982257
IL.20	No	0.679619	-0.01803	0.04888	-0.06691	0.1609	0.4157	43.91	0.98878
SIRT2	No	0.071121	0.1277	0.3504	-0.2228	0.1204	1.851	42.81	0.982257
CCL28	No	0.710892	-0.1009	-0.1556	0.05468	0.1465	0.3733	39.68	0.98878
DNER	No	0.375776	-0.1581	-0.02258	-0.1355	0.151	0.8971	35.09	0.98878
EN.RAGE	No	0.874924	-0.04157	-0.0163	-0.02527	0.1595	0.1584	39.26	0.990308
CD40	No	0.822117	0.05505	0.09517	-0.04012	0.177	0.2266	32.79	0.990308
IL33	No	0.135586	0.02625	-0.2296	0.2559	0.1676	1.526	36.43	0.982257
IFN.gamma	No	0.146388	0.1434	-0.2084	0.3519	0.2368	1.486	34.42	0.982257
FGF.19	No	0.159341	-0.09264	0.2235	-0.3161	0.2195	1.44	32.35	0.982257
IL4	No	0.344438	0.001	0.2146	-0.2136	0.2226	0.9598	31.71	0.982257
LIF	No	0.063186	0.07268	-0.1817	0.2543	0.1334	1.906	44.11	0.982257
NRTN	No	0.250438	0.1357	-0.02533	0.161	0.1385	1.163	49.14	0.982257
MCP.2	No	0.643774	0.171	0.07441	0.0966	0.2071	0.4665	34.39	0.98878
CASP.8	No	0.096835	0.2914	0.528	-0.2366	0.1388	1.705	36.18	0.982257
CCL25	No	0.178243	-0.1377	0.1256	-0.2633	0.1915	1.375	33.81	0.982257
CX3CL1	No	0.894325	0.1573	0.186	-0.02864	0.2138	0.1339	30.55	0.990308
TNFRSF9	No	0.906248	-0.1707	-0.1424	-0.02823	0.2378	0.1187	31.83	0.990308
NT.3	No	0.652251	-0.2123	-0.3038	0.09147	0.2011	0.4548	32.83	0.98878
TWEAK	No	0.736854	-0.01359	-0.08031	0.06672	0.1969	0.3389	32.74	0.98878
CCL20	No	0.655309	0.1384	0.05284	0.08559	0.1901	0.4503	34.88	0.98878
ST1A1	No	0.063199	-0.05089	0.2418	-0.2927	0.1528	1.915	37.32	0.982257
STAMBP	No	0.08288	0.04131	0.2821	-0.2408	0.135	1.783	36.26	0.982257
IL5	No	0.594288	-0.07156	0.07759	-0.1491	0.2769	0.5387	28.59	0.98878
ADA	No	0.550869	0.09788	0.2401	-0.1422	0.2359	0.603	30.96	0.98878
TNFB	No	0.500876	-0.3457	-0.495	0.1493	0.2194	0.6807	32.75	0.98878
CSF.1	No	0.811648	0.2688	0.2971	-0.0283	0.1178	0.2402	33.36	0.990308

## Sheet: Last TP Heparin Group 2
Data File S1. Treatment effects on Olink cytokine concentrations.
Group 2 Olink samples at last timepoint, Heparin vs No Heparin
	Discovery?	P value	Mean of No Heparin	Mean of Heparin	Difference	SE of difference	t ratio	df	q value
APC module	No	0.908051	-0.4435	-0.4236	-0.01986	0.1695	0.1172	17.05	0.996348
Severity Module	No	0.918244	0.4729	0.4571	0.0158	0.1519	0.104	19.1	0.996348
Mucosal Module	No	0.460798	-0.0423	-0.1441	0.1018	0.1352	0.7533	18.39	0.911816
Hyperinflammation Module	No	0.189666	0.267	0.1183	0.1487	0.1097	1.356	20.84	0.694725
IL8	No	0.248861	0.2088	0.3903	-0.1815	0.1536	1.182	24.01	0.709693
VEGFA	No	0.977658	0.3245	0.3299	-0.005406	0.1902	0.02842	16.89	0.997829
CD8A	No	0.812707	-0.1612	-0.2219	0.06074	0.2523	0.2407	16.66	0.996348
MCP.3	No	0.053047	0.4926	0.127	0.3656	0.1779	2.055	20.12	0.47018
GDNF	No	0.856009	-0.1011	-0.1412	0.04014	0.2179	0.1842	17.37	0.996348
CDCP1	No	0.768719	0.2269	0.182	0.04492	0.1508	0.298	20.54	0.996348
CD244	No	0.73635	-0.2176	-0.1603	-0.0573	0.1681	0.3409	22.47	0.996348
IL7	No	0.267484	0.3904	0.6781	-0.2876	0.2511	1.145	17.52	0.741007
OPG	No	0.229282	0.2293	-0.001011	0.2303	0.1852	1.243	18.53	0.694725
LAP.TGF.beta.1	No	0.607302	0.1262	0.2414	-0.1152	0.2199	0.5238	16.72	0.996348
uPA	No	0.968323	-0.09074	-0.1021	0.0114	0.2826	0.04034	15.95	0.997829
IL6	No	0.713775	0.3287	0.2461	0.08267	0.2219	0.3725	18.41	0.996348
IL.17C	No	0.385092	0.002858	-0.1821	0.185	0.2079	0.8896	18.54	0.844452
MCP.1	No	0.162292	0.1763	-0.1977	0.374	0.2567	1.457	18.01	0.655659
IL.17A	No	0.8129	-0.151	-0.2082	0.05723	0.2382	0.2403	17.53	0.996348
CXCL11	No	0.211797	0.1349	0.449	-0.314	0.2419	1.298	16.74	0.694725
AXIN1	No	0.836099	0.489	0.4446	0.0444	0.2118	0.2096	19.72	0.996348
TRAIL	No	0.077239	-0.2201	-0.6045	0.3844	0.2052	1.873	18.22	0.490164
IL.20RA	No	0.674949	-0.2202	-0.2811	0.06091	0.1434	0.4247	23.41	0.996348
CXCL9	No	0.024693	0.03575	-0.4711	0.5069	0.2073	2.445	18.53	0.299285
CST5	No	0.09767	-0.1762	-0.4969	0.3208	0.1844	1.739	19.64	0.557066
IL.2RB	No	0.748583	-0.246	-0.1299	-0.1161	0.3559	0.3263	15.54	0.996348
IL.1.alpha	No	0.353977	-0.3752	-0.1118	-0.2634	0.2767	0.9518	17.78	0.835859
OSM	No	0.935104	0.517	0.5303	-0.01336	0.162	0.08245	20.06	0.996348
IL2	No	0.327542	-0.4512	-0.1623	-0.2889	0.2863	1.009	16.59	0.835749
CXCL1	No	0.140694	0.1111	0.3973	-0.2862	0.1864	1.536	19.52	0.649604
TSLP	No	0.658645	-0.06131	-0.1937	0.1324	0.2946	0.4495	17.29	0.996348
CCL4	No	0.054964	0.3169	-0.0588	0.3757	0.1838	2.044	19.19	0.47018
CD6	No	0.953481	-0.3866	-0.399	0.01232	0.2083	0.05916	17.81	0.997829
SCF	No	0.199132	-0.4303	-0.7914	0.3611	0.2702	1.336	16.93	0.694725
IL18	No	0.772445	0.3249	0.2541	0.07087	0.2409	0.2942	15.9	0.996348
SLAMF1	No	0.901086	-0.0197	0.009939	-0.02964	0.2348	0.1262	16.48	0.996348
TGF.alpha	No	0.872907	0.2852	0.2335	0.05167	0.3182	0.1624	16.93	0.996348
MCP.4	No	0.376639	-0.1318	0.06971	-0.2015	0.2221	0.9071	17.58	0.844452
CCL11	No	0.209144	-0.2358	-0.4431	0.2073	0.1604	1.292	22.98	0.694725
TNFSF14	No	0.918733	0.5616	0.5845	-0.02287	0.2208	0.1036	16.99	0.996348
FGF.23	No	0.276772	-0.0132	-0.1865	0.1733	0.156	1.111	25.67	0.745439
IL.10RA	No	0.080885	0.01451	0.5722	-0.5577	0.2999	1.86	16.48	0.490164
FGF.5	No	0.14831	-0.1375	-0.3422	0.2047	0.1378	1.485	28.81	0.653641
MMP.1	No	0.116784	0.1794	0.5386	-0.3591	0.2174	1.652	17.17	0.595965
LIF.R	No	0.016417	0.0876	-0.2359	0.3235	0.1267	2.553	28.03	0.265293
FGF.21	No	0.595872	-0.06304	0.07486	-0.1379	0.2551	0.5406	16.76	0.996348
CCL19	No	0.676206	-0.1257	-0.006992	-0.1187	0.2794	0.4249	17.09	0.996348
IL.15RA	No	0.42127	-0.06109	-0.2064	0.1453	0.1771	0.8203	20.96	0.887344
IL.10RB	No	0.916894	-0.1134	-0.09203	-0.02134	0.2015	0.1059	16.97	0.996348
IL.22.RA1	No	0.815794	-0.1018	-0.1654	0.06367	0.2688	0.2369	15.75	0.996348
IL.18R1	No	0.89257	0.5277	0.5583	-0.0306	0.2231	0.1372	16.45	0.996348
PD.L1	No	0.010308	0.2879	-0.0004838	0.2884	0.1052	2.74	29.6	0.265293
Beta.NGF	No	0.013061	0.2476	-0.1758	0.4234	0.1594	2.656	27.25	0.265293
CXCL5	No	0.130223	-0.1398	0.1555	-0.2953	0.1875	1.575	21.05	0.631323
TRANCE	No	0.245174	-0.5196	-0.2609	-0.2586	0.215	1.203	17.26	0.709693
HGF	No	0.602896	0.5911	0.6904	-0.09938	0.1877	0.5295	18.03	0.996348
IL.12B	No	0.362068	-0.492	-0.257	-0.2349	0.2513	0.9348	18.27	0.835859
IL.24	No	0.0224	0.1838	-0.1684	0.3522	0.1463	2.407	30.19	0.299285
IL13	No	0.501012	-0.05821	-0.2138	0.1556	0.2265	0.6871	17.58	0.952512
ARTN	No	0.834291	-0.0431	-0.1047	0.06157	0.2896	0.2126	16.06	0.996348
MMP.10	No	0.719848	-0.1187	-0.2035	0.0848	0.2327	0.3644	17.76	0.996348
IL10	No	0.111841	0.3087	0.01416	0.2945	0.1763	1.67	18.39	0.595965
TNF	No	0.224542	0.1318	-0.09663	0.2284	0.1818	1.256	18.59	0.694725
CCL23	No	0.763472	0.249	0.313	-0.06397	0.2093	0.3057	17.32	0.996348
CD5	No	0.623544	-0.3233	-0.2002	-0.1231	0.2463	0.5	16.78	0.996348
CCL3	No	0.64029	0.147	0.06131	0.08574	0.1808	0.4743	20.45	0.996348
Flt3L	No	0.829475	-0.444	-0.5004	0.05634	0.2576	0.2187	16.88	0.996348
CXCL6	No	0.721424	-0.02314	0.05689	-0.08003	0.2208	0.3624	17.44	0.996348
CXCL10	No	0.040116	0.2978	-0.2489	0.5467	0.2463	2.22	17.23	0.432178
4E.BP1	No	0.305113	0.28	0.02082	0.2592	0.2451	1.058	16.83	0.799561
IL.20	No	0.430128	-0.05351	-0.2096	0.1561	0.1947	0.8016	25.69	0.887344
SIRT2	No	0.593096	0.5202	0.3937	0.1264	0.2323	0.5442	17.67	0.996348
CCL28	No	0.06304	-0.008895	-0.3058	0.2969	0.1537	1.932	29.29	0.47018
DNER	No	0.016074	-0.1818	-0.5565	0.3747	0.1427	2.626	20.28	0.265293
EN.RAGE	No	0.59862	0.4983	0.374	0.1243	0.2317	0.5364	17.06	0.996348
CD40	No	0.000562	0.2222	-0.3023	0.5244	0.1322	3.968	24.26	0.054469
IL33	No	0.932793	-0.09555	-0.07705	-0.0185	0.2163	0.08554	17.71	0.996348
IFN.gamma	No	0.005626	-0.1087	-0.687	0.5783	0.1895	3.051	23.24	0.265293
FGF.19	No	0.158165	-0.1412	-0.6501	0.5089	0.3433	1.482	15.6	0.655659
IL4	No	0.449606	-0.1324	-0.2835	0.1512	0.1963	0.7701	21.49	0.908204
LIF	No	0.605957	0.1921	0.07375	0.1184	0.2256	0.5249	18.22	0.996348
NRTN	No	0.490614	0.1764	0.3986	-0.2222	0.3155	0.7044	17.18	0.951399
MCP.2	No	0.218415	0.005557	-0.3507	0.3562	0.279	1.277	17.45	0.694725
CASP.8	No	0.81813	0.4659	0.5081	-0.04219	0.1813	0.2328	21.76	0.996348
CCL25	No	0.187674	-0.1448	-0.3901	0.2453	0.1797	1.365	19.55	0.694725
CX3CL1	No	0.061923	0.1117	-0.3024	0.4141	0.2068	2.003	16.49	0.47018
TNFRSF9	No	0.391918	-0.2672	-0.07746	-0.1897	0.2162	0.8776	17.71	0.844452
NT.3	No	0.867204	-0.525	-0.492	-0.03296	0.1945	0.1695	19.2	0.996348
TWEAK	No	0.562398	0.04298	0.1812	-0.1382	0.2344	0.5896	19.1	0.996348
CCL20	No	0.970058	0.04109	0.05248	-0.01139	0.2986	0.03813	15.8	0.997829
ST1A1	No	0.078151	-0.09249	0.2437	-0.3361	0.181	1.857	19.92	0.490164
STAMBP	No	0.354968	0.4403	0.1639	0.2764	0.2905	0.9515	16.64	0.835859
IL5	No	0.561348	0.1187	0.3802	-0.2615	0.4405	0.5937	15.38	0.996348
ADA	No	0.336332	0.3101	0.09508	0.2151	0.2179	0.9871	18.51	0.835859
TNFB	No	0.878865	-0.5418	-0.4953	-0.04647	0.2999	0.1549	15.58	0.996348
CSF.1	No	0.997024	0.2685	0.269	-0.0004801	0.1269	0.003784	17.62	>0.999999

## Sheet: T1 Heparin Group 3
Data File S1. Treatment effects on Olink cytokine concentrations.
Group 3 Olink samples at T1, Heparin vs no Heparin
	Discovery?	P value	Mean of No Heparin	Mean of Heparin	Difference	SE of difference	t ratio	df	q value
APC module	No	0.810348	-0.4984	-0.527	0.02868	0.1192	0.2406	95.99	0.989403
Severity Module	No	0.260992	0.5919	0.7228	-0.1309	0.1158	1.131	94.82	0.989403
Mucosal Module	No	0.139654	-0.04038	0.1319	-0.1723	0.1155	1.491	84.15	0.989403
Hyperinflammation Module	No	0.412926	0.3686	0.2877	0.08091	0.09831	0.823	80.94	0.989403
IL8	No	0.355346	0.5893	0.4246	0.1648	0.1773	0.9291	89.85	0.989403
VEGFA	No	0.325749	0.6218	0.4773	0.1445	0.1462	0.9882	87.73	0.989403
CD8A	No	0.584487	-0.2934	-0.1972	-0.09621	0.1752	0.549	82.45	0.989403
MCP.3	No	0.533674	0.5523	0.6516	-0.09924	0.1588	0.625	84.12	0.989403
GDNF	No	0.94862	-0.06436	-0.07683	0.01247	0.1929	0.06463	84.19	0.989403
CDCP1	No	0.805223	0.3737	0.415	-0.04122	0.1667	0.2474	85.98	0.989403
CD244	No	0.104733	-0.3755	-0.6192	0.2436	0.1487	1.638	94.57	0.989403
IL7	No	0.364922	0.5927	0.3854	0.2073	0.2275	0.9109	84.53	0.989403
OPG	No	0.962917	0.1964	0.1895	0.006864	0.1472	0.04662	89.83	0.989403
LAP.TGF.beta.1	No	0.197411	0.2217	0.02924	0.1925	0.1483	1.298	93.12	0.989403
uPA	No	0.536151	-0.01427	0.09191	-0.1062	0.1709	0.6212	82.67	0.989403
IL6	No	0.54639	0.4752	0.3666	0.1086	0.1794	0.6053	98.1	0.989403
IL.17C	No	0.15957	0.107	0.3859	-0.2789	0.1962	1.422	69.93	0.989403
MCP.1	No	0.683803	0.1864	0.09666	0.08974	0.2194	0.4089	71.98	0.989403
IL.17A	No	0.707884	0.004491	0.08234	-0.07785	0.2071	0.3759	87.02	0.989403
CXCL11	No	0.468761	0.3673	0.5028	-0.1355	0.1859	0.7285	68.59	0.989403
AXIN1	No	0.615808	0.5755	0.4801	0.09539	0.1894	0.5036	89.04	0.989403
TRAIL	No	0.904576	-0.4117	-0.4377	0.02604	0.2165	0.1203	81.04	0.989403
IL.20RA	No	0.38601	-0.2292	-0.01057	-0.2186	0.2499	0.8746	49.27	0.989403
CXCL9	No	0.615461	-0.05986	0.03416	-0.09401	0.1865	0.5042	83.96	0.989403
CST5	No	0.80325	-0.1129	-0.1568	0.04381	0.1753	0.2499	83.17	0.989403
IL.2RB	No	0.056329	-0.07953	-0.4474	0.3679	0.1904	1.932	94.73	0.989403
IL.1.alpha	No	0.90158	-0.2756	-0.302	0.02645	0.2133	0.124	90.95	0.989403
OSM	No	0.69011	0.7028	0.7649	-0.0621	0.1552	0.4001	83.82	0.989403
IL2	No	0.250879	-0.3299	-0.5241	0.1942	0.1681	1.155	97.92	0.989403
CXCL1	No	0.886847	0.3316	0.3089	0.02264	0.1587	0.1427	87.32	0.989403
TSLP	No	0.356173	-0.2661	-0.3981	0.132	0.1423	0.9276	87.72	0.989403
CCL4	No	0.49762	0.3732	0.2519	0.1213	0.1781	0.6812	85.05	0.989403
CD6	No	0.407016	-0.473	-0.6418	0.1687	0.2024	0.8339	74.79	0.989403
SCF	No	0.611892	-0.4915	-0.5856	0.09407	0.1846	0.5095	76.9	0.989403
IL18	No	0.147477	0.4762	0.2589	0.2174	0.1485	1.464	74.26	0.989403
SLAMF1	No	0.302561	0.07675	-0.08692	0.1637	0.1577	1.038	77.52	0.989403
TGF.alpha	No	0.131402	0.4087	0.7375	-0.3288	0.2161	1.522	94.88	0.989403
MCP.4	No	0.969402	0.006727	0.01273	-0.006007	0.1562	0.03846	90.22	0.989403
CCL11	No	0.878658	-0.1537	-0.124	-0.02976	0.1944	0.1531	92.95	0.989403
TNFSF14	No	0.406792	0.6578	0.8054	-0.1476	0.1771	0.8331	97.96	0.989403
FGF.23	No	0.393457	-0.08487	0.07573	-0.1606	0.1873	0.8575	88.91	0.989403
IL.10RA	No	0.529638	-0.06543	0.06116	-0.1266	0.2006	0.6311	86.11	0.989403
FGF.5	No	0.867246	-0.2679	-0.2398	-0.02814	0.1678	0.1677	82.28	0.989403
MMP.1	No	0.586893	0.6606	0.5657	0.09493	0.174	0.5456	76.89	0.989403
LIF.R	No	0.649757	-0.02886	-0.0981	0.06924	0.1519	0.4558	79.05	0.989403
FGF.21	No	0.400419	-0.07574	-0.2442	0.1685	0.1993	0.8452	82.61	0.989403
CCL19	No	0.890208	-0.06411	-0.03624	-0.02787	0.2013	0.1384	87.9	0.989403
IL.15RA	No	0.682146	0.01743	-0.05729	0.07472	0.1818	0.4109	85.39	0.989403
IL.10RB	No	0.958808	0.1039	0.09641	0.007478	0.1444	0.0518	88.42	0.989403
IL.22.RA1	No	0.692845	-0.0105	0.09713	-0.1076	0.2714	0.3965	74.24	0.989403
IL.18R1	No	0.80391	0.475	0.5077	-0.03269	0.1312	0.2491	82.34	0.989403
PD.L1	No	0.143955	0.3482	0.1422	0.206	0.1396	1.475	83.63	0.989403
Beta.NGF	No	0.637503	0.2687	0.3614	-0.09267	0.1959	0.4731	75.24	0.989403
CXCL5	No	0.658259	0.04364	-0.02729	0.07093	0.1598	0.4438	89.35	0.989403
TRANCE	No	0.278636	-0.5989	-0.7874	0.1885	0.173	1.09	89.29	0.989403
HGF	No	0.375073	0.5398	0.6593	-0.1195	0.1341	0.8914	90.64	0.989403
IL.12B	No	0.806685	-0.4735	-0.5196	0.04601	0.1875	0.2455	85.38	0.989403
IL.24	No	0.276366	0.05882	0.2932	-0.2344	0.2137	1.096	75.07	0.989403
IL13	No	0.712674	0.02258	-0.0722	0.09478	0.2564	0.3697	74.79	0.989403
ARTN	No	0.997957	-0.06621	-0.06574	-0.0004747	0.1847	0.00257	70.17	>0.999999
MMP.10	No	0.726976	0.2001	0.2685	-0.06838	0.1952	0.3504	81.01	0.989403
IL10	No	0.95724	0.3196	0.3111	0.008502	0.1581	0.05378	80.66	0.989403
TNF	No	0.371195	0.13	0.2652	-0.1352	0.1501	0.9009	61.19	0.989403
CCL23	No	0.855947	0.4106	0.3831	0.02751	0.1511	0.1821	86.84	0.989403
CD5	No	0.196198	-0.0524	-0.2878	0.2354	0.1807	1.303	83.19	0.989403
CCL3	No	0.867238	0.3111	0.2797	0.03142	0.1874	0.1676	93.71	0.989403
Flt3L	No	0.333535	-0.392	-0.1806	-0.2114	0.2173	0.9727	82.55	0.989403
CXCL6	No	0.669662	0.08086	0.00305	0.0778	0.1817	0.4281	83.81	0.989403
CXCL10	No	0.856519	0.2505	0.217	0.0335	0.1848	0.1813	89.93	0.989403
4E.BP1	No	0.541008	0.3019	0.4065	-0.1047	0.1705	0.6138	82.88	0.989403
IL.20	No	0.892015	-0.1371	-0.1542	0.01705	0.1252	0.1361	91.34	0.989403
SIRT2	No	0.789461	0.562	0.5213	0.04074	0.1521	0.2678	90.24	0.989403
CCL28	No	0.883546	-0.2742	-0.2541	-0.02008	0.1367	0.1469	83.02	0.989403
DNER	No	0.763068	-0.3615	-0.4026	0.04105	0.1357	0.3025	75.49	0.989403
EN.RAGE	No	0.919134	0.7162	0.7294	-0.01313	0.129	0.1018	93.99	0.989403
CD40	No	0.444411	0.2443	0.1255	0.1188	0.1546	0.7682	89.78	0.989403
IL33	No	0.550165	-0.1619	-0.03923	-0.1227	0.2042	0.6007	63.36	0.989403
IFN.gamma	No	0.779754	-0.2453	-0.2989	0.0536	0.1911	0.2805	87.83	0.989403
FGF.19	No	0.078178	-0.1795	0.1865	-0.366	0.2055	1.781	93.8	0.989403
IL4	No	0.121048	-0.1221	-0.3537	0.2316	0.1479	1.566	85.21	0.989403
LIF	No	0.204282	0.4782	0.2156	0.2627	0.2055	1.278	98.84	0.989403
NRTN	No	0.865507	0.1967	0.1593	0.03739	0.2201	0.1698	91.62	0.989403
MCP.2	No	0.112308	0.05155	-0.2628	0.3144	0.1961	1.603	94.11	0.989403
CASP.8	No	0.632865	0.5894	0.669	-0.07958	0.1661	0.4792	95.76	0.989403
CCL25	No	0.799055	-0.2033	-0.1564	-0.04696	0.1838	0.2554	78.08	0.989403
CX3CL1	No	0.863893	0.1117	0.08527	0.02646	0.1539	0.172	81.72	0.989403
TNFRSF9	No	0.953996	-0.1008	-0.1108	0.01004	0.1736	0.05785	90.3	0.989403
NT.3	No	0.032005	-0.3534	-0.7476	0.3942	0.1812	2.175	98.18	0.989403
TWEAK	No	0.787596	-0.186	-0.2421	0.05602	0.2073	0.2703	87.79	0.989403
CCL20	No	0.055093	0.1278	0.4845	-0.3567	0.1834	1.945	84.43	0.989403
ST1A1	No	0.429895	0.078	-0.04874	0.1267	0.1598	0.7931	85.78	0.989403
STAMBP	No	0.641538	0.4623	0.3654	0.09684	0.2073	0.4671	89.07	0.989403
IL5	No	0.80174	-0.0507	-0.09655	0.04585	0.1821	0.2518	94.99	0.989403
ADA	No	0.191036	0.4766	0.1936	0.283	0.2148	1.317	89.94	0.989403
TNFB	No	0.549371	-0.6156	-0.7099	0.09422	0.1568	0.601	90.54	0.989403
CSF.1	No	0.104596	0.3395	0.1705	0.1689	0.1029	1.642	78.45	0.989403

## Sheet: Last TP Heparin Group 3
Data File S1. Treatment effects on Olink cytokine concentrations.
Group 3 Olink samples at last timepoint, Heparin vs no Heparin
	Discovery?	P value	Mean of No Heparin	Mean of Heparin	Difference	SE of difference	t ratio	df	q value
APC module	No	0.538129	-0.3142	-0.2179	-0.0963	0.1559	0.6177	103.5	0.959541
Severity Module	No	0.911846	0.4849	0.4696	0.01528	0.1376	0.111	99.86	0.961053
Mucosal Module	No	0.192741	0.5532	0.3774	0.1758	0.1341	1.311	106.9	0.959541
Hyperinflammation Module	No	0.402201	0.5322	0.4431	0.08906	0.1059	0.8411	104.2	0.959541
IL8	No	0.91793	0.4142	0.4326	-0.01843	0.1784	0.1033	100.3	0.961053
VEGFA	No	0.066922	0.2789	0.5096	-0.2307	0.1246	1.851	105	0.959541
CD8A	No	0.402678	0.07399	-0.1309	0.2048	0.2438	0.8403	104.8	0.959541
MCP.3	No	0.873763	0.4975	0.5271	-0.02958	0.1857	0.1593	98.38	0.961053
GDNF	No	0.577614	0.6318	0.5149	0.117	0.2093	0.5588	93.9	0.959541
CDCP1	No	0.45868	0.5779	0.4651	0.1129	0.1517	0.744	96.92	0.959541
CD244	No	0.745074	-0.1946	-0.2499	0.05522	0.1694	0.326	104.1	0.959541
IL7	No	0.16706	-0.05012	0.2131	-0.2633	0.1892	1.392	101	0.959541
OPG	No	0.685155	0.6536	0.588	0.06567	0.1615	0.4066	103.8	0.959541
LAP.TGF.beta.1	No	0.427894	-0.1063	-0.2109	0.1046	0.1314	0.7959	104.1	0.959541
uPA	No	0.23958	0.5184	0.2839	0.2345	0.1982	1.183	99.22	0.959541
IL6	No	0.752116	0.5574	0.5094	0.04801	0.1516	0.3167	101	0.959541
IL.17C	No	0.904983	0.5087	0.4874	0.0213	0.178	0.1197	104.2	0.961053
MCP.1	No	0.820243	0.3177	0.3616	-0.04385	0.1925	0.2278	100.7	0.961053
IL.17A	No	0.019727	0.5223	0.06317	0.4592	0.194	2.367	106.2	0.959541
CXCL11	No	0.712746	0.2676	0.3321	-0.06448	0.1747	0.3692	102.6	0.959541
AXIN1	No	0.590654	0.2432	0.1653	0.07789	0.1444	0.5395	104.9	0.959541
TRAIL	No	0.528999	-0.4189	-0.3027	-0.1162	0.184	0.6317	101.1	0.959541
IL.20RA	No	0.656367	0.2222	0.145	0.07717	0.173	0.4462	106.8	0.959541
CXCL9	No	0.495204	0.4833	0.6013	-0.118	0.1723	0.6844	104.8	0.959541
CST5	No	0.562279	0.3973	0.4987	-0.1014	0.1744	0.5813	102.8	0.959541
IL.2RB	No	0.535429	-0.04844	-0.1517	0.1033	0.1661	0.6218	106.9	0.959541
IL.1.alpha	No	0.40398	0.1744	-0.02242	0.1968	0.2348	0.838	102.1	0.959541
OSM	No	0.643748	0.4657	0.3903	0.07548	0.1627	0.4639	101.2	0.959541
IL2	No	0.145923	0.35	0.07461	0.2754	0.188	1.465	103.9	0.959541
CXCL1	No	0.516662	0.06651	0.1927	-0.1262	0.1939	0.6507	106.6	0.959541
TSLP	No	0.453914	-0.007251	0.1587	-0.1659	0.2205	0.7525	82.37	0.959541
CCL4	No	0.426123	0.2865	0.426	-0.1395	0.1746	0.7991	101.3	0.959541
CD6	No	0.57265	-0.3034	-0.3996	0.0962	0.17	0.5659	105.1	0.959541
SCF	No	0.668652	-0.3034	-0.3742	0.07078	0.1648	0.4294	88.61	0.959541
IL18	No	0.084163	0.6573	0.3405	0.3168	0.1817	1.743	106.9	0.959541
SLAMF1	No	0.833087	0.3345	0.2968	0.03768	0.1783	0.2113	104.1	0.961053
TGF.alpha	No	0.567684	0.2858	0.4073	-0.1215	0.2119	0.5733	106.5	0.959541
MCP.4	No	0.113972	-0.2702	0.07445	-0.3446	0.2161	1.595	97.81	0.959541
CCL11	No	0.857905	0.04767	0.08332	-0.03566	0.1986	0.1795	96.19	0.961053
TNFSF14	No	0.663695	0.2553	0.1809	0.07439	0.1706	0.436	106.2	0.959541
FGF.23	No	0.736432	0.5788	0.6504	-0.07159	0.2121	0.3375	100.4	0.959541
IL.10RA	No	0.201658	0.06792	0.3573	-0.2894	0.2245	1.289	70.16	0.959541
FGF.5	No	0.346253	0.3018	0.4675	-0.1657	0.1752	0.9461	107	0.959541
MMP.1	No	0.03195	0.03906	0.4235	-0.3844	0.1766	2.176	97.67	0.959541
LIF.R	No	0.900628	0.2588	0.238	0.0208	0.1662	0.1252	100	0.961053
FGF.21	No	0.117061	0.1246	0.3847	-0.26	0.1645	1.58	103.2	0.959541
CCL19	No	0.608184	0.3088	0.2147	0.09413	0.1831	0.5143	102.3	0.959541
IL.15RA	No	0.921424	0.5828	0.5996	-0.01685	0.1704	0.09888	104.7	0.961053
IL.10RB	No	0.43587	0.4181	0.5263	-0.1082	0.1383	0.7822	105.1	0.959541
IL.22.RA1	No	0.50848	0.1712	0.0692	0.102	0.1538	0.6635	106.2	0.959541
IL.18R1	No	0.353168	0.7324	0.5668	0.1655	0.1774	0.9329	96.9	0.959541
PD.L1	No	0.540437	0.5922	0.4971	0.09507	0.1548	0.6143	99.11	0.959541
Beta.NGF	No	0.360015	0.8364	0.5675	0.2689	0.2925	0.9193	106.9	0.959541
CXCL5	No	0.203206	-0.5332	-0.2066	-0.3266	0.2551	1.28	106.3	0.959541
TRANCE	No	0.652336	-0.3346	-0.2529	-0.08167	0.1807	0.452	91.4	0.959541
HGF	No	0.661686	0.7049	0.6296	0.07527	0.1715	0.4389	96.55	0.959541
IL.12B	No	0.921802	-0.2747	-0.2544	-0.0203	0.2063	0.0984	105.7	0.961053
IL.24	No	0.808713	0.375	0.3284	0.04665	0.1922	0.2427	102.9	0.961053
IL13	No	0.74964	0.05918	0.1287	-0.06953	0.2172	0.3201	87.21	0.959541
ARTN	No	0.742325	0.6364	0.7213	-0.0849	0.2576	0.3296	106.3	0.959541
MMP.10	No	0.836061	0.6184	0.6565	-0.03809	0.1836	0.2074	106.8	0.961053
IL10	No	0.571974	0.5755	0.4792	0.09623	0.1698	0.5669	107	0.959541
TNF	No	0.854776	0.473	0.5032	-0.03021	0.1647	0.1835	106.6	0.961053
CCL23	No	0.707433	0.534	0.4779	0.05614	0.1492	0.3763	106	0.959541
CD5	No	0.540736	0.1242	0.2243	-0.1001	0.1632	0.6137	106.9	0.959541
CCL3	No	0.522488	0.2528	0.3659	-0.1132	0.1763	0.642	92.15	0.959541
Flt3L	No	0.527806	-0.1022	0.02745	-0.1297	0.2047	0.6335	104.5	0.959541
CXCL6	No	0.458605	-0.009801	0.1456	-0.1554	0.2089	0.7441	98.33	0.959541
CXCL10	No	0.276597	0.555	0.3592	0.1958	0.1789	1.094	96.42	0.959541
4E.BP1	No	0.389222	0.6298	0.504	0.1258	0.1455	0.8647	101.3	0.959541
IL.20	No	0.228546	0.2903	0.09252	0.1978	0.1633	1.211	106.8	0.959541
SIRT2	No	0.195711	0.4215	0.202	0.2195	0.1686	1.302	106.7	0.959541
CCL28	No	0.954618	0.5079	0.5226	-0.01471	0.2579	0.05705	100.4	0.972306
DNER	No	0.639364	-0.1565	-0.2249	0.06843	0.1456	0.4699	106.9	0.959541
EN.RAGE	No	0.835752	0.4831	0.4513	0.03181	0.153	0.2079	95.63	0.961053
CD40	No	0.60397	0.4971	0.5798	-0.08271	0.1589	0.5204	97.1	0.959541
IL33	No	0.143707	0.5647	0.2642	0.3005	0.2039	1.473	101.8	0.959541
IFN.gamma	No	0.206242	0.1085	-0.1092	0.2177	0.1712	1.272	107	0.959541
FGF.19	No	0.901269	0.2231	0.2023	0.02085	0.1677	0.1244	105.7	0.961053
IL4	No	0.461675	0.2753	0.08984	0.1854	0.2509	0.739	96.29	0.959541
LIF	No	0.574727	0.4859	0.3821	0.1038	0.1844	0.5628	106.9	0.959541
NRTN	No	0.945335	0.2548	0.267	-0.01218	0.1773	0.06874	100.8	0.972306
MCP.2	No	0.666506	-0.2353	-0.1615	-0.07381	0.1707	0.4323	94.4	0.959541
CASP.8	No	0.159097	0.6539	0.4473	0.2065	0.1457	1.418	106.5	0.959541
CCL25	No	0.861409	0.3257	0.3581	-0.03241	0.1852	0.175	106.1	0.961053
CX3CL1	No	0.490156	0.4261	0.5365	-0.1104	0.1594	0.6925	106.2	0.959541
TNFRSF9	No	0.736927	0.3697	0.4206	-0.05085	0.151	0.3368	103.7	0.959541
NT.3	No	0.962679	0.108	0.09861	0.009358	0.1995	0.04691	102.5	0.972306
TWEAK	No	0.296711	-0.1208	0.1252	-0.246	0.2343	1.05	84.36	0.959541
CCL20	No	0.521267	0.6625	0.5497	0.1127	0.1752	0.6436	104.8	0.959541
ST1A1	No	0.417622	-0.335	-0.1619	-0.1731	0.2127	0.814	97.62	0.959541
STAMBP	No	0.142896	0.477	0.2416	0.2354	0.1595	1.476	105.4	0.959541
IL5	No	0.67566	0.1845	0.1012	0.08327	0.1984	0.4197	92.05	0.959541
ADA	No	0.044138	0.3713	0.04994	0.3214	0.1577	2.037	104.4	0.959541
TNFB	No	0.557854	-0.4408	-0.3071	-0.1336	0.2273	0.5879	103	0.959541
CSF.1	No	0.861664	0.493	0.4777	0.0153	0.08759	0.1747	101.9	0.961053

[truncated: 4 more sheets: T1 Enoxaparin Group 2, Last TP Enoxaparin Group 2, T1 Enoxaparin Group 3, Last TP Enoxaparin Group 3]
