# Supplementary material for: A shift in lung macrophage composition is associated with COVID-19 severity and recovery
Source: Sci Transl Med. Author manuscript; Available in PMC 2023 Apr 20. (PMC10117220; doi:10.1126/scitranslmed.abn5168)
Supplement: Supplementary Data Files [file NIHMS1890556-supplement-Supplementary_Data_Files.zip › scitranslmed.abn5168_data_file_s4.xlsx]

## Sheet: Sheet1
Data File S4. Whole blood CyTOF cell counts and frequencies										Cell Counts
Participant ID	Timepoint	Participant_Timepoint	Debc event counts	Inferred cells/ul	Clinical Severity	Clinical Outcome	Olink Group	Olink Cluster		B cell (CD27+ memory)	B cell (CD27-)	B cell (CD11c+ CXCR5-)	B cell (CD71+ activated)	Basophil	CD4+ T Cell (EMRA CD57hi)	CD4+ T Cell (EMRA CD57low)	CD4+ T Cell (activated)	CD4+ T Cell (central memory)	CD4+ T Cell (effector memory)	CD4+ T Cell (naive)	CD4+ Treg (activated)	CD4+ Treg (memory)	CD4+ Treg (naive)	CD4+CD8+ T Cell	CD4-CD8- T Cell	CD8+ T Cell (Activated)	CD8+ T Cell (CD161+ MAIT)	CD8+ T Cell (EMRA CD57hi)	CD8+ T Cell (EMRA CD57low)	CD8+ T Cell (central memory)	CD8+ T Cell (effector memory)	CD8+ T Cell (naive)	Eosinophil	Hematopoetic progrenitor Cell	Innate Lymphoid Cell	Monocytes (CD14+CD16+)	Monocytes (CD14+CD16-)	Monocytes (CD14-CD16+)	NK Cell (CD56hi CD16low)	NK Cell (CD56low CD16hi CD57hi)	NK Cell (CD56low CD16hi CD57low)	NK Cell (CD56low CD16low)	NKT Cell	Neutrophil (CD16hi_CD61hi)	Neutrophil (CD16hi_CD61low)	Neutrophil (CD16low)	Plasmablast (?)	Plasmablast (IgA+)	Plasmablast (IgG+)
Subj_1cb60f79	T8	Subj_1cb60f79T8	402749	1491.66	Severe COVID-19	Discharged	3	1		503	2763	90	211	0	44	0	358	1374	1475	1171	0	782	0	134	74	468	93	558	297	553	753	1541	36	4016	0	0	13153	0	0	979	1561	0	150	0	365008	0	8	237	2602
Subj_e33e989c	T1	Subj_e33e989cT1	663295	2456.65	Moderate COVID-19	Discharged	2	1		59	5260	103	42	192	14	0	17	2320	2140	5575	962	16	0	43	132	386	141	2871	1986	67	1554	946	0	0	14	0	46398	275	0	10674	308	8408	1853	1147	559935	0	0	137	242
Subj_e33e989c	T4	Subj_e33e989cT4	507937	1881.25	Moderate COVID-19	Discharged	3	1		554	17854	268	105	382	17	9	14	4203	2256	13484	1259	101	52	104	210	454	714	2939	1659	234	1185	2406	3682	0	12	712	37326	549	1	6566	4407	75	2924	0	381584	0	0	243	2290
Subj_d4626a9b	T1	Subj_d4626a9bT1	397266	1177.08	Moderate COVID-19	Discharged	2	6		2151	16806	13	21	1361	1022	0	1557	13836	9207	24101	428	0	0	88	1260	1101	1587	763	831	1260	2605	6423	0	167	55	0	36567	1641	30	5425	4008	0	1668	0	333687	10278	0	0	1820
Subj_d4626a9b	T4	Subj_d4626a9bT4	320139	948.56	Moderate COVID-19	Discharged	2	6		2375	19300	0	21	1687	515	0	1895	16397	10642	24777	350	1028	517	200	1403	2301	2838	331	767	2261	2311	7471	6102	460	68	0	31877	2967	368	3803	2818	0	1828	0	231995	9280	0	0	663
Subj_2d3ac920	T1	Subj_2d3ac920T1	113612	336.628	Moderate COVID-19	Discharged	1	13		54	4513	0	11	116	27	0	0	7323	5296	1823	95	196	181	58	421	180	347	693	941	760	1535	1201	1026	0	15	0	10587	115	70	363	805	16	372	1151	99212	0	0	0	215
Subj_34518e80	T1	Subj_34518e80T1	155484	460.693	Moderate COVID-19	Discharged	2	8		402	1752	30	2	117	102	0	198	5260	1221	2121	33	232	12	16	265	91	201	796	285	210	266	767	0	0	2	0	7096	22	60	3006	737	0	290	0	165987	0	0	98	223
Subj_b741da89	T1	Subj_b741da89T1	127443	377.609	Moderate COVID-19	Discharged	2	8		250	3315	0	5	192	1870	0	86	9007	5071	3782	55	272	141	90	1502	191	0	2967	2183	702	2040	2128	0	0	10	0	10458	171	1122	171	96	977	785	0	107191	0	0	251	0
Subj_b741da89	T4	Subj_b741da89T4	501681	1486.46	Severe COVID-19	Discharged	2	8		507	4063	133	5	907	3330	0	193	8148	5642	6428	232	331	0	30	973	662	0	3713	3371	633	762	3927	14753	58	3	0	30380	655	158	328	2303	75	2798	0	524676	0	0	703	885
Subj_b741da89	T8	Subj_b741da89T8	101465	300.637	Severe COVID-19	Discharged	2	7		208	905	36	7	2	440	0	310	781	240	792	123	0	0	0	51	275	0	435	367	55	127	625	0	3	0	0	5872	146	0	46	456	0	468	0	112661	0	0	480	0
Subj_645c5881	T12	Subj_645c5881T12	360991	1337	Moderate COVID-19	Discharged	1	14		3505	15332	186	562	1067	590	12	73	12523	8959	22332	114	535	735	189	5426	1406	25	2204	1474	1813	2762	8897	0	141	44	25850	573	877	0	2195	2261	262	963	2255	222425	3864	0	35	43
Subj_dc0bc1f9	T12	Subj_dc0bc1f9T12	310495	919.985	Moderate COVID-19	Discharged	1	15		664	3005	92	0	762	205	0	16	11756	5040	8020	253	423	390	295	1431	671	646	3577	265	708	756	9438	5855	67	2	0	27592	1745	0	5940	4607	226	1057	0	286281	0	0	150	12
Subj_9f621c0f	T1	Subj_9f621c0fT1	214959	636.916	Moderate COVID-19	Discharged	2	8		316	4919	2	0	192	66	0	205	3075	768	5425	58	181	8	61	67	95	277	330	285	197	1145	1412	0	23	0	0	6030	16	21	2661	2865	96	395	0	231417	0	0	327	316
Subj_9f621c0f	T4	Subj_9f621c0fT4	103113	305.52	Moderate COVID-19	Discharged	1	13		587	6472	43	21	548	37	0	2275	4672	230	7615	208	331	0	116	126	457	417	265	281	665	855	2077	2691	0	0	0	8846	52	13	1681	3785	351	287	0	79758	0	0	1403	132
Subj_9279c5a5	T1	Subj_9279c5a5T1	214132	634.465	Moderate COVID-19	Discharged	2	9		800	2798	85	8	502	172	0	1128	5266	3166	26852	180	0	0	168	227	1301	301	1637	2065	335	281	2332	0	85	5	0	8808	16	0	778	1626	5	92	0	164423	0	0	890	266
Subj_dc557cb4	T13	Subj_dc557cb4T13	432873	1603.23	Moderate COVID-19	Discharged	2	6		1193	6229	200	25	3273	738	0	0	20968	13765	20588	0	3355	0	914	496	694	937	6077	2663	3764	12760	11849	3119	17	0	107	19592	4937	1892	2025	686	4259	82	0	273302	0	0	4	13
Subj_d42085cf	T8	Subj_d42085cfT8	310113	1148.57	Severe COVID-19	Discharged	2	6		636	7585	406	252	476	0	49	2316	4421	7008	2308	0	1702	0	156	1054	871	1119	0	1034	261	3248	2351	0	0	0	0	28473	270	4227	0	3445	21	1068	0	543977	0	0	493	2173
Subj_d42085cf	T13	Subj_d42085cfT13	207953	770.196	Severe COVID-19	Discharged	1	12		1357	4144	126	80	275	0	71	8	5973	5682	2813	0	1130	0	211	351	791	886	0	602	713	2926	1939	482	0	0	175	10636	82	527	0	1173	0	608	0	147947	11443	0	98	27
Subj_b061d79c	T4	Subj_b061d79cT4	395041	1463.11	Moderate COVID-19	Discharged	1	14		179	1897	156	65	613	132	0	91	10327	1991	2906	0	1622	0	191	116	188	37	88	256	251	1058	333	3451	0	0	1849	10255	20	0	69	520	0	1611	0	93928	22086	0	141	496
Subj_4e59b73d	T8	Subj_4e59b73dT8	292660	1083.93	Moderate COVID-19	Discharged	1	14		1628	4504	266	19	2371	0	60	0	12895	14341	18870	0	2191	0	941	1396	0	2361	3707	7531	1280	5676	5189	10169	0	0	190	13596	71	2123	4950	6610	1342	5083	0	150511	0	15	15	17
Subj_4e59b73d	T12	Subj_4e59b73dT12	339968	1259.14	Moderate COVID-19	Discharged	1	12		907	5627	406	0	1941	0	0	0	9187	13120	6231	0	1213	0	65	1518	47	451	231	1646	1246	2943	2521	8650	0	0	21	20657	21	1948	3429	3657	1992	235	0	231584	444	0	5	18
Subj_3d2f9980	T1	Subj_3d2f9980T1	521690	1932.19	Moderate COVID-19	Discharged	2	6		2827	6563	996	0	346	0	117	8	17750	4434	1470	0	1680	0	163	2070	257	184	691	409	2815	3971	2328	11822	25	0	2528	24540	56	708	1108	383	2	1337	0	119486	0	0	235	106
Subj_fba056e9	T1	Subj_fba056e9T1	209287	775.137	Severe COVID-19	Discharged	2	8		39	26	790	12	247	0	2282	0	3709	4360	1961	0	647	0	134	185	222	37	0	1154	1088	648	1264	326	0	0	768	16759	87	137	0	3021	0	486	0	0	166852	0	70	177
Subj_fba056e9	T8	Subj_fba056e9T8	872829	3232.7	Severe COVID-19	Discharged	2	6		156	55	1267	21	0	0	2757	41	3141	2709	3608	0	513	0	449	117	692	0	0	1411	428	551	2110	4347	0	0	17	18782	42	6	0	636	0	331	0	0	810753	0	83	61
Subj_fba056e9	T13	Subj_fba056e9T13	450771	1669.52	Severe COVID-19	Discharged	2	6		403	97	1657	100	1129	0	4236	167	10321	8194	10041	0	1570	0	5233	619	1548	16	0	2953	725	946	5308	1527	0	0	106	12010	153	0	0	2108	7	270	0	0	372160	0	40	241
Subj_807d4f28	T1	Subj_807d4f28T1	251547	931.656	NA	Discharged	1	14		177	3589	196	21	93	260	11	0	5415	1363	3801	0	1067	0	74	683	0	157	755	153	246	1542	851	0	0	0	447	9096	30	0	517	1580	0	280	0	63340	201	26	106	2638
Subj_128443e7	T1	Subj_128443e7T1	660211	2445.23	Severe COVID-19	Deceased	3	3		63	3215	70	25	0	0	61	353	836	1220	482	0	360	0	0	589	228	29	0	478	74	467	143	0	11	0	160	17647	17	199	22	588	0	378	0	621957	0	3	37	552
Subj_3380e771	T1	Subj_3380e771T1	296395	1097.76	Moderate COVID-19	Discharged	1	13		368	1302	65	45	76	0	11	11	4230	4826	648	0	1039	0	52	185	156	40	102	181	353	1705	287	2545	6	0	1013	9344	2	0	842	1704	4	31	0	92037	0	0	45	865
Subj_0835f624	T1	Subj_0835f624T1	172567	639.137	Moderate COVID-19	Discharged	1	15		385	2140	140	46	177	374	0	509	3380	804	2252	0	399	0	0	74	126	21	0	105	62	107	321	713	0	0	0	6420	12	0	2425	932	0	1967	0	45093	0	0	119	256
Subj_7a916a79	T1	Subj_7a916a79T1	263097	974.433	Moderate COVID-19	Discharged	1	15		621	1883	421	138	206	0	18	48	7096	848	1584	0	857	0	101	236	191	70	56	271	732	1106	1028	192	0	0	640	16732	91	652	759	135	0	18	0	64345	0	0	95	1837
Subj_6579a1ae	T1	Subj_6579a1aeT1	200711	743.374	Moderate COVID-19	Discharged	2	9		199	1921	142	11	138	0	0	30	1955	1283	1020	0	369	0	6	155	69	0	45	58	110	467	61	1452	0	0	294	8216	0	992	1426	264	0	293	0	50620	0	0	0	903
Subj_6579a1ae	T4	Subj_6579a1aeT4	74122	274.526	Moderate COVID-19	Discharged	1	15		359	4107	164	65	319	0	0	543	4273	787	2487	0	715	0	14	125	99	42	39	114	307	648	103	1824	0	0	563	6248	0	864	1368	422	0	325	0	43478	0	0	44	335
Subj_1874c2cf	T4	Subj_1874c2cfT4	228875	847.685	Severe COVID-19	Discharged	2	7		94	2657	286	0	0	0	0	32	1357	1420	2062	0	199	0	13	488	18	20	164	34	49	508	677	0	0	0	0	4426	0	238	130	69	0	200	0	207365	0	0	19	592
Subj_e5865047	T1	Subj_e5865047T1	241445	894.241	Moderate COVID-19	Discharged	2	9		152	1811	113	22	38	173	5	40	1244	368	1510	795	0	0	36	171	225	62	167	103	11	230	571	0	0	0	25	1976	0	0	0	0	0	529	0	31486	0	619	0	1102
Subj_ecfd9917	T4	Subj_ecfd9917T4	259116	959.689	Severe COVID-19	Discharged	2	8		952	2453	175	0	684	0	42	0	13231	5808	9438	0	1676	0	902	676	89	706	1778	246	932	3326	1263	12892	0	0	1069	19123	3622	1015	1919	2270	1269	779	0	167569	0	0	0	5
Subj_72b71371	T1	Subj_72b71371T1	309599	1146.66	Moderate COVID-19	Discharged	1	13		89	1557	59	26	40	2676	119	10	4492	1272	1651	0	810	0	55	447	87	78	654	413	212	455	511	0	0	0	121	5267	0	72	644	1916	0	1860	0	94598	0	383	130	263
Subj_72b71371	T4	Subj_72b71371T4	309685	1146.98	Moderate COVID-19	Discharged	2	7		247	6423	172	17	0	2843	0	0	6585	2773	765	0	574	0	33	384	199	103	163	136	1438	1601	63	0	0	0	89	18039	0	0	542	1526	10	1681	0	255348	0	0	150	2350
Subj_7cf00ea9	T13	Subj_7cf00ea9T13	213087	789.211	Moderate COVID-19	Discharged	1	15		799	3133	501	49	377	0	2015	1357	8817	13667	6900	0	1198	0	73	784	3036	74	0	3066	1395	3065	3490	0	0	0	56	13681	4406	234	0	4132	12	14761	0	116931	0	0	628	1805
Subj_de78995d	T1	Subj_de78995dT1	92130	341.222	Moderate COVID-19	Discharged	1	13		14	663	17	6	144	36	0	27	834	355	403	0	127	0	20	15	174	81	128	8	23	208	278	477	11	0	81	2612	2	0	192	357	0	373	0	28299	120	47	40	85
Subj_33cf404a	T1	Subj_33cf404aT1	463322	1716.01	Moderate COVID-19	Discharged	2	6		320	2931	134	122	91	426	83	283	2565	1815	746	0	933	0	131	99	488	23	2983	1011	512	843	128	12	0	0	735	21412	69	0	1070	910	14	1145	0	141223	0	0	11	980
Subj_c7f7c7f5	T1	Subj_c7f7c7f5T1	399727	1480.47	Moderate COVID-19	Discharged	1	15		1560	2527	53	89	773	0	32	244	6016	2123	3136	0	966	0	128	154	149	56	43	76	1212	882	2800	968	0	0	0	16236	10	59	1055	583	0	84	0	104163	0	0	26	272
Subj_b18b35ec	T1	Subj_b18b35ecT1	267058	989.104	Moderate COVID-19	Discharged	2	8		611	1927	354	45	533	659	18	719	3917	1437	1339	0	687	0	27	78	61	0	0	1507	252	1225	0	236	0	0	26	14542	0	1566	3339	160	2	454	0	225930	0	28	174	983
Subj_b18b35ec	T4	Subj_b18b35ecT4	140511	520.411	Moderate COVID-19	Discharged	1	15		582	1509	295	73	1344	42	0	2304	3435	1170	1216	0	537	0	1272	57	75	11	0	698	189	1459	40	1478	0	0	363	12053	28	1274	3446	380	0	515	0	99735	0	0	116	913
Subj_484011ee	T1	Subj_484011eeT1	191602	709.637	Moderate COVID-19	Discharged	1	15		593	4517	332	49	829	0	0	438	6462	4869	9893	0	1676	0	83	165	625	14	357	298	278	530	2562	7873	0	0	919	12762	1350	455	605	2206	0	458	0	125458	1362	0	192	1031
Subj_484011ee	T4	Subj_484011eeT4	157820	584.519	Moderate COVID-19	Discharged	1	15		306	1973	265	69	576	10	0	2912	3891	1550	6269	0	1240	0	77	159	470	0	381	156	551	221	1711	237	0	0	896	13790	217	633	988	1328	8	509	0	110995	0	0	302	995
Subj_db803103	T1	Subj_db803103T1	541566	1604.64	Severe COVID-19 with EOD	Deceased	2	8		543	1006	318	7	30	156	0	857	1888	1513	4120	116	13	0	16	1066	387	0	827	388	97	1318	1922	0	0	10	0	12835	46	143	8807	97	3	1723	0	628020	0	0	0	162
Subj_824c6f4f	T1	Subj_824c6f4fT1	343562	1017.96	Moderate COVID-19	Discharged	2	8		666	7045	821	15	458	281	0	115	7620	7798	6418	168	478	433	412	550	340	561	6008	726	682	2835	3255	4188	98	31	0	26862	190	43	2496	1147	255	1036	0	337233	0	0	0	2567
Subj_7af92afb	T1	Subj_7af92afbT1	267422	990.452	Moderate COVID-19	Discharged	1	15		1032	6474	241	85	374	883	0	586	6298	5927	4238	0	1917	0	1825	320	1372	744	1191	1131	1326	2712	4098	2708	0	0	664	20750	8	750	1142	286	0	7	0	186481	1	26	309	1847
Subj_7af92afb	T4	Subj_7af92afbT4	194772	721.378	Moderate COVID-19	Discharged	1	14		1283	7355	350	141	578	949	0	2166	5946	6062	5436	0	2884	0	1207	396	1499	453	956	1729	1587	2615	5494	2812	0	0	242	12181	4	1130	3327	732	0	454	0	116352	4342	0	99	467
Subj_26ced899	T4	Subj_26ced899T4	881641	3265.34	Severe COVID-19	Discharged	2	7		6406	13010	796	82	135	3441	0	17	18250	12505	5761	0	2940	0	481	797	1356	589	876	590	1107	2875	2531	0	48	0	0	86060	0	759	2918	3010	20	1739	0	677309	20758	0	76	302
Subj_bcc5d52b	T1	Subj_bcc5d52bT1	167296	619.615	Moderate COVID-19	Discharged	1	15		832	2144	175	18	435	924	0	8	8103	2703	4006	0	1124	0	1332	394	85	0	1894	220	592	644	1462	5929	0	0	385	12734	0	0	1370	104	0	5219	0	109302	0	0	110	1728
Subj_ccd360db	T1	Subj_ccd360dbT1	318982	1181.41	Moderate COVID-19	Discharged	2	8		346	2726	449	115	0	0	0	317	2253	930	3105	0	820	0	161	184	630	77	140	38	338	837	1276	0	20	0	0	21671	0	60	769	234	0	270	0	275588	0	0	234	1851
Subj_bbf5be7b	T1	Subj_bbf5be7bT1	203761	754.67	Severe COVID-19	Discharged	2	9		51	551	171	44	40	0	49	140	2647	2698	912	0	492	0	789	36	5	0	0	807	493	1571	122	0	0	0	0	3483	6	0	0	2746	20	302	0	173995	5889	6	355	3074
Subj_bbf5be7b	T8	Subj_bbf5be7bT8	189695	702.574	Moderate COVID-19	Discharged	2	9		207	415	354	1	0	0	85	17	2332	2296	298	0	362	0	963	65	90	14	0	506	402	1429	24	0	0	0	0	8995	0	231	8	688	11	264	0	168203	0	0	5	173
Subj_96f8e6ac	T1	Subj_96f8e6acT1	259654	961.681	Moderate COVID-19	Discharged	1	14		65	2549	128	11	190	336	0	168	2401	2256	788	0	268	0	161	194	145	12	605	179	167	377	217	3572	0	0	1336	12544	77	0	3870	0	0	156	0	196246	0	0	0	10
Subj_1f485cb6	T13	Subj_1f485cb6T13	367648	1361.66	Severe COVID-19 with EOD	Discharged	1	13		432	3233	210	35	1795	0	0	0	5144	4127	3142	0	2069	0	194	247	2717	0	137	2461	289	5440	1046	0	26	0	8385	30691	72	895	356	479	18	89	0	269129	0	0	117	20
Subj_b7c739c9	T8	Subj_b7c739c9T8	422858	1566.14	Moderate COVID-19	Discharged	1	15		302	3824	0	21	1808	11	24	289	4844	4225	6506	47	301	0	71	336	144	56	152	299	475	1178	1559	7924	0	98	7187	9253	371	0	1637	9477	3947	76	0	347025	0	0	20	0
Subj_15170ae3	T1	Subj_15170ae3T1	229451	679.855	Moderate COVID-19	Discharged	1	12		828	6382	141	3	1017	0	0	0	16930	11928	18943	160	2181	570	291	1362	110	282	196	211	926	2166	9830	3923	0	108	0	19015	1206	452	421	865	1435	46	0	181697	0	0	7	1
Subj_05f57419	T1	Subj_05f57419T1	71819	265.996	Moderate COVID-19	Discharged	1	13		110	1174	0	9	190	0	0	0	1767	1065	1056	17	120	0	8	114	85	15	58	51	152	426	821	4391	0	16	1559	3395	179	49	1808	497	807	327	0	41083	0	0	30	58
Subj_4ee897a3	T1	Subj_4ee897a3T1	119554	442.793	Moderate COVID-19	Discharged	1	15		73	5534	0	0	142	827	0	0	3354	3367	12050	69	171	98	41	613	91	117	902	4379	168	532	786	161	0	5	33	2748	156	4	46	125	3027	422	188	41683	27894	0	53	684
Subj_c927cf0e	T1	Subj_c927cf0eT1	289013	1070.42	Moderate COVID-19	Discharged	2	7		320	1283	366	31	28	0	0	275	4623	1625	3569	39	167	0	63	125	266	0	2353	448	229	533	747	351	30	10	1428	8011	102	19	4095	1086	3	283	207	230598	0	0	57	302
Subj_7e1cecbd	T1	Subj_7e1cecbdT1	231269	856.552	Moderate COVID-19	Discharged	1	15		320	1985	731	0	466	3	6	0	3937	1850	876	30	232	80	18	938	300	48	290	795	117	985	1519	5027	0	46	574	9280	316	0	136	3583	3878	332	0	132501	9837	0	42	135
Subj_ebcaccc9	T1	Subj_ebcaccc9T1	78920	292.296	Severe COVID-19	Deceased	2	9		66	1135	0	4	85	16	0	137	3433	1009	1234	14	77	0	75	144	63	363	1079	619	219	757	105	134	5	27	307	1461	10	144	1783	1182	1927	83	0	56543	0	0	39	93
Subj_ebcaccc9	T4	Subj_ebcaccc9T4	177730	658.259	Severe COVID-19	Deceased	2	8		68	943	0	0	10	17	14	178	1636	345	941	15	60	0	7	216	44	43	581	180	38	192	92	133	0	25	213	1579	0	0	880	16	2404	0	0	147532	0	0	141	209
Subj_ebcaccc9	T8	Subj_ebcaccc9T8	188514	698.2	Severe COVID-19	Deceased	3	5		26	814	74	12	2	15	0	86	2591	462	726	21	62	13	39	57	55	56	554	122	47	227	95	1717	0	11	214	1536	6	5	971	316	589	73	0	166398	0	0	12	36
Subj_5ea543fd	T1	Subj_5ea543fdT1	77883	288.456	Moderate COVID-19	Discharged	1	12		574	4044	157	9	287	84	6	400	7051	3147	5457	82	297	151	460	240	1043	344	1040	1104	1090	3606	3278	1350	18	13	112	4462	258	639	1655	1075	1549	1088	0	21689	0	0	108	476
Subj_5ea543fd	T4	Subj_5ea543fdT4	98113	363.381	Moderate COVID-19	Discharged	2	6		367	3736	267	79	380	103	0	664	4825	2407	5511	62	342	0	66	601	756	124	831	819	1202	3660	2879	1312	31	9	4328	64	441	0	2169	2004	1191	1169	0	47049	0	0	17	490
Subj_7ca6fb9f	T1	Subj_7ca6fb9fT1	169002	625.933	Moderate COVID-19	Discharged	1	15		137	6294	570	0	703	686	0	1385	14808	13181	2597	806	1124	245	594	533	1356	92	425	2413	2891	4724	431	4300	0	25	1993	12195	2819	113	1870	3371	0	1166	13443	67460	0	0	39	514
Subj_da24293e	T1	Subj_da24293eT1	135934	503.459	Moderate COVID-19	Discharged	1	13		227	3142	48	5	33	27	0	15	113	203	255	12	61	3	15	156	51	153	32	41	18	105	338	410	24	9	7779	291	42	129	305	253	49	39	0	115250	403	0	0	0
Subj_da24293e	T4	Subj_da24293eT4	175982	651.785	Moderate COVID-19	Discharged	1	14		723	8132	115	0	700	46	0	41	258	649	534	20	116	29	12	260	30	431	67	73	79	406	853	1344	36	17	4413	4133	107	228	61	422	115	24	0	147015	2331	0	0	0
Subj_da24293e	T8	Subj_da24293eT8	147470	546.185	Moderate COVID-19	Discharged	2	6		464	7197	0	0	1512	27	0	35	125	641	390	11	31	0	3	351	22	180	27	50	7	217	451	1759	0	81	356	6021	267	110	99	179	495	18	0	104123	0	0	0	0
Subj_38a81b25	T1	Subj_38a81b25T1	285325	1056.76	Severe COVID-19	Discharged	2	8		367	1773	126	22	0	281	0	0	889	1215	49	116	0	0	0	3136	197	12	1170	182	94	561	0	0	0	365	9464	841	5	0	598	124	553	1517	143	237049	0	0	0	6795
Subj_38a81b25	T4	Subj_38a81b25T4	279201	1034.08	Severe COVID-19	Discharged	2	8		171	5813	0	7	0	368	0	147	1122	1475	165	36	89	0	10	3530	284	46	1101	130	139	1239	214	0	7	387	1494	9026	5	16	269	343	86	1180	2232	230389	0	0	10	63
Subj_38a81b25	T8	Subj_38a81b25T8	408036	1511.24	Severe COVID-19	Discharged	2	6		26	7753	203	4	0	515	0	135	1601	2878	57	22	20	0	19	967	52	78	1644	122	23	3635	126	4381	0	367	0	6746	8	0	9	32	0	0	1415	368419	3583	0	0	0
Subj_38a81b25	T12	Subj_38a81b25T12	209326	775.281	Moderate COVID-19	Discharged	1	15		203	12017	0	0	529	395	0	560	5973	4322	477	40	81	0	19	1011	45	82	1719	244	198	3561	250	5909	0	232	0	9216	36	2	39	87	115	0	732	150722	470	0	0	0
Subj_38a81b25	T13	Subj_38a81b25T13	255174	945.089	Moderate COVID-19	Discharged	2	6		31	6220	80	10	721	80	0	358	955	1320	7	31	0	0	0	7617	36	28	487	36	4	1364	27	20344	0	599	0	5757	783	0	6	17	0	8	5926	197113	986	0	0	0
Subj_91245297	T1	Subj_91245297T1	348716	1291.54	Moderate COVID-19	Discharged	3	1		298	1575	27	24	1177	216	0	138	2650	3486	2151	34	165	18	35	481	79	237	919	386	182	606	1143	44	98	10	16244	20	2258	0	2462	2869	119	730	0	298402	0	0	0	6
Subj_91245297	T4	Subj_91245297T4	329047	1218.69	Moderate COVID-19	Discharged	1	15		276	1859	51	0	1785	198	0	68	3933	6416	1775	51	673	1126	54	1638	119	279	949	528	402	1152	1834	6911	106	28	15327	79	2454	0	1990	2167	833	1115	0	264659	0	0	1	4
Subj_91245297	T8	Subj_91245297T8	207582	768.822	Moderate COVID-19	Discharged	2	6		56	1461	148	30	1796	163	0	295	3788	4554	2787	134	84	81	81	1746	117	154	470	282	276	899	1433	8612	33	13	2469	3427	843	149	806	922	1454	162	315	164598	0	0	9	5
Subj_91245297	T12	Subj_91245297T12	212905	788.537	Moderate COVID-19	Discharged	1	14		126	2141	91	24	2213	98	4	425	4435	3562	2027	60	542	987	101	1293	89	202	390	430	312	945	2072	8214	23	8	2061	6423	533	214	1014	985	844	129	0	164102	0	0	0	9
Subj_91245297	T13	Subj_91245297T13	332036	1229.76	Moderate COVID-19	Discharged	1	13		51	1925	287	26	2704	185	13	580	4733	3543	2186	124	202	482	64	2638	103	205	520	362	237	1017	1596	16041	0	53	1055	4796	472	62	11	0	4027	0	0	275976	0	0	2	0
Subj_e78f97d6	T1	Subj_e78f97d6T1	312479	1157.33	Severe COVID-19	Discharged	2	8		387	17955	575	102	557	100	0	0	13045	8894	8229	215	682	0	982	13302	568	192	76	296	1417	1547	3978	2625	0	50	20931	11	391	0	612	2273	194	47	0	200058	0	0	50	3711
Subj_e78f97d6	T4	Subj_e78f97d6T4	284209	1052.63	Moderate COVID-19	Discharged	1	15		1114	18022	315	50	1097	172	34	0	17417	10352	10849	393	1060	367	746	684	1325	300	49	181	3131	1393	4726	8605	89	19	21123	77	1991	0	621	1982	2100	5	0	166951	0	0	112	188
Subj_e78f97d6	T8	Subj_e78f97d6T8	592013	2192.64	Moderate COVID-19	Discharged	1	14		3155	31943	2137	64	3026	291	42	0	29581	17383	9494	531	1500	234	1155	1695	1952	522	312	1117	3179	4053	6964	10453	0	69	30855	437	7202	0	1246	4758	1841	145	0	402858	0	0	13	54
Subj_aa853c05	T1	Subj_aa853c05T1	69732	258.267	Severe COVID-19	Deceased	2	9		14	240	5	0	20	0	0	8	339	64	123	6	64	14	5	10	4	16	27	27	28	12	21	0	0	1	1564	32	0	23	1	1551	0	41	0	41432	101	0	6	1
Subj_aa853c05	T4	Subj_aa853c05T4	116714	432.274	Severe COVID-19 with EOD	Deceased	3	2		11	858	55	17	8	0	0	30	680	172	109	12	52	0	0	124	28	17	40	42	40	30	96	0	0	3	309	1633	0	95	493	1096	2	25	0	96551	1359	0	5	322
Subj_aa853c05	T8	Subj_aa853c05T8	150765	558.389	Severe COVID-19	Deceased	3	1		74	547	37	16	0	0	0	26	445	247	142	12	48	2	1	10	9	3	15	23	36	49	62	0	0	0	41	3009	12	316	311	327	58	12	0	130785	2703	0	3	29
Subj_ff852327	T4	Subj_ff852327T4	100846	373.504	Moderate COVID-19	Discharged	CKD	10		34	195	2	0	68	257	0	0	1306	414	373	27	128	26	0	222	20	20	170	216	90	160	45	521	0	0	389	2159	646	0	1141	787	235	297	0	18985	0	0	47	89
Subj_ff852327	T8	Subj_ff852327T8	38027	140.841	Moderate COVID-19	Discharged	CKD	10		65	391	19	2	29	238	0	78	1554	628	756	18	170	116	0	726	9	0	62	70	11	32	29	693	0	6	217	2560	263	22	680	241	0	112	0	24728	502	0	32	240
Subj_ff852327	T13	Subj_ff852327T13	29666	109.874	Moderate COVID-19	Discharged	CKD	11		29	205	17	0	203	206	0	46	1363	1209	679	15	238	140	0	246	35	12	153	213	102	243	102	2606	0	0	1641	167	1110	133	567	359	60	349	0	14487	0	0	0	7
Subj_a8f43017	T1	Subj_a8f43017T1	155421	575.633	Severe COVID-19	Discharged	2	7		86	519	23	21	0	152	0	117	435	70	1343	39	70	7	3	31	41	15	144	57	18	6	191	0	3	0	5817	225	0	0	82	138	0	420	666	116472	0	0	392	55
Subj_a8f43017	T4	Subj_a8f43017T4	427183	1582.16	Severe COVID-19	Discharged	3	5		215	1619	98	22	0	141	0	0	1583	396	4068	27	155	0	0	42	11	10	267	159	40	16	609	328	0	0	0	7023	0	12	66	103	0	381	1782	374051	243	0	400	0
Subj_a8f43017	T8	Subj_a8f43017T8	558711	2069.3	Severe COVID-19 with EOD	Discharged	3	3		531	3013	112	118	17	549	0	0	993	294	3379	51	83	8	10	45	123	42	514	175	17	76	612	0	6	14	0	27841	0	0	125	279	16	1416	0	452566	0	0	938	1415
Subj_a8f43017	T12	Subj_a8f43017T12	228298	845.548	Severe COVID-19	Discharged	3	5		210	802	31	26	26	513	0	0	815	523	2366	26	157	0	0	27	91	16	533	194	13	68	413	0	12	3	1185	6706	0	22	132	215	0	605	0	196537	0	0	28	68
Subj_a8f43017	T13	Subj_a8f43017T13	252170	933.963	Moderate COVID-19	Discharged	1	15		71	1524	58	7	1009	1177	0	414	4280	1732	7738	54	6	0	27	228	361	112	2131	457	72	429	1135	9203	102	3	0	10270	1673	63	328	625	1129	909	0	186137	0	0	49	88
Subj_972d9455	T1	Subj_972d9455T1	139919	518.219	Severe COVID-19	Deceased	2	9		683	2608	216	4	139	2005	0	0	6610	2004	3902	809	0	84	18	63	101	305	2873	773	211	466	957	0	29	21	2149	11198	1639	0	2722	2350	1205	702	132	86243	0	0	24	57
Subj_fcf3089a	T1	Subj_fcf3089aT1	635133	2352.34	Severe COVID-19 with EOD	Discharged	3	3		371	8869	223	91	144	0	0	207	3350	1299	726	114	95	0	7	23	141	86	274	272	151	550	22	165	99	8	1877	2795	884	0	328	347	1600	38	0	577511	0	0	15	42
Subj_fcf3089a	T4	Subj_fcf3089aT4	309030	1144.56	Severe COVID-19 with EOD	Discharged	3	5		887	2339	44	13	0	0	0	0	3189	2369	791	41	374	0	9	47	189	292	209	194	378	751	14	0	14	0	11055	0	115	0	310	243	143	167	0	270836	0	0	17	100
Subj_fcf3089a	T8	Subj_fcf3089aT8	473002	1751.86	Severe COVID-19	Discharged	3	5		1959	8427	249	66	52	3	0	0	9880	4788	1901	101	672	0	44	182	553	800	1067	561	1356	2343	27	1037	43	19	22706	241	76	0	1753	721	3	234	299	373446	0	0	73	442
Subj_fcf3089a	T12	Subj_fcf3089aT12	331650	1228.33	Severe COVID-19	Discharged	2	8		561	2376	123	31	1173	0	8	239	6355	2832	973	113	121	0	0	160	926	207	497	407	86	1126	27	7652	33	8	1469	3303	445	0	406	404	46	28	0	282518	0	0	307	995
Subj_fcf3089a	T13	Subj_fcf3089aT13	413672	1532.12	Severe COVID-19	Discharged	2	9		817	5535	77	18	2506	14	0	469	9114	7350	3078	320	343	45	38	529	8981	1547	1435	2020	760	7183	44	16941	369	28	2676	6278	686	0	1230	2080	940	88	0	311446	0	0	41	4
Subj_24064c86	T1	Subj_24064c86T1	198377	734.73	Moderate COVID-19	Discharged	1	13		106	3129	0	22	657	31	0	399	8472	8018	5270	172	724	345	516	1122	353	560	385	1052	1790	4581	2811	620	38	49	59	16814	2359	143	2146	3064	1333	839	231	124913	0	0	14	28
Subj_5e152c59	T1	Subj_5e152c59T1	139745	517.574	Moderate COVID-19	Discharged	2	8		200	4826	240	98	234	32	0	0	11847	6578	3653	86	584	0	90	421	118	151	1620	431	495	881	733	0	35	21	0	10818	0	13	52	217	7043	114	1477	81052	0	0	118	205
Subj_406b17b7	T1	Subj_406b17b7T1	425860	1577.26	Severe COVID-19	Discharged	2	8		113	3375	280	37	328	0	0	984	20254	7327	11808	125	174	0	65	40	203	64	116	188	920	592	2237	0	0	19	107	8776	0	0	437	547	3777	0	261	356033	0	0	37	38
Subj_406b17b7	T4	Subj_406b17b7T4	125173	463.604	Severe COVID-19 with EOD	Discharged	2	8		283	1163	89	22	108	4	0	174	1415	705	3894	121	20	34	46	10	40	11	26	42	86	54	541	622	0	0	939	3355	80	0	148	268	216	24	552	93974	5612	0	28	38
Subj_406b17b7	T8	Subj_406b17b7T8	813294	3012.2	Severe COVID-19 with EOD	Discharged	3	5		432	7276	921	0	1289	92	0	2288	20554	5274	19016	969	67	0	172	332	475	28	193	215	798	304	2092	0	68	0	999	16315	3485	0	1784	2647	4013	3	4039	699698	0	0	63	100
Subj_406b17b7	T12	Subj_406b17b7T12	524618	1943.03	Severe COVID-19 with EOD	Discharged	2	9		921	9388	666	131	3475	76	0	2596	20967	10300	19166	1062	0	0	174	375	1742	168	292	811	1303	1706	2822	0	153	25	21657	417	5068	0	4410	791	5666	95	0	385994	0	0	23	151
Subj_406b17b7	T13	Subj_406b17b7T13	616560	2283.56	Severe COVID-19	Discharged	2	6		602	6457	563	144	3581	0	74	2206	17493	12055	12416	390	810	0	606	1524	2644	223	395	1806	1150	2342	2270	47702	0	60	8853	17166	4775	0	4023	58	5948	239	6799	437919	0	0	51	38
Subj_9b9f2c91	T1	Subj_9b9f2c91T1	360535	1335.31	Moderate COVID-19	Discharged	1	13		114	11616	0	57	1157	0	0	1593	8438	8003	22404	222	687	152	147	2182	1575	806	89	624	759	463	8971	5382	112	74	5733	5741	243	0	2145	2111	3790	0	0	259202	0	0	5	46
Subj_399596aa	T1	Subj_399596aaT1	309674	1146.94	Moderate COVID-19	Discharged	1	14		1261	3999	842	63	1067	0	11	668	9046	6493	2445	115	781	90	137	222	186	73	782	627	705	1750	481	8337	0	47	1719	13628	488	210	7106	1306	2093	283	653	229510	0	0	218	658
Subj_399596aa	T4	Subj_399596aaT4	114784	425.126	Moderate COVID-19	Discharged	1	15		644	2577	259	71	674	4	12	282	5032	3851	1407	75	374	48	47	408	204	108	274	147	540	1195	174	7450	35	4	660	4094	122	62	3785	639	609	99	97	76851	0	0	8	80
Subj_6dba65a2	T8	Subj_6dba65a2T8	435988	1614.77	Severe COVID-19	Discharged	1	13		1605	6334	592	517	0	103	0	194	1638	1069	4787	53	478	24	12	54	441	78	744	580	14	542	152	0	0	19	0	36388	3	3	1881	201	510	34	0	370042	0	0	26	450
Subj_c65c02dd	T1	Subj_c65c02ddT1	230899	855.181	Moderate COVID-19	Discharged	1	12		4327	1210	150	15	218	112	10	253	5642	2228	2200	99	529	6	635	3359	83	103	2460	1025	243	5036	100	3339	0	5	1534	23816	484	62	179	1973	0	1686	0	157986	0	0	40	154
Subj_c65c02dd	T4	Subj_c65c02ddT4	216772	802.859	Moderate COVID-19	Discharged	3	15		1	7	5	0	0	9	0	0	0	0	5	0	14	5	0	0	0	2	0	0	0	3	0	0	0	0	2	6	7	0	3	0	0	0	0	870	0	0	0	0
Subj_c06f90b7	T1	Subj_c06f90b7T1	39644	146.83	Severe COVID-19	Discharged	1	14		26	28	50	7	17	39	0	0	1685	353	1271	40	285	0	56	15	85	36	257	44	71	107	176	0	0	2	225	2164	0	8	192	138	1	0	0	30418	0	0	622	79
Subj_c06f90b7	T4	Subj_c06f90b7T4	337345	1249.43	Severe COVID-19	Discharged	3	3		292	509	266	82	444	138	16	210	7667	2271	2418	665	0	0	200	67	626	39	600	178	450	364	523	0	45	2	5400	8572	410	160	507	458	3	146	576	275739	18394	0	1911	194
Subj_c06f90b7	T8	Subj_c06f90b7T8	427905	1584.83	Severe COVID-19	Discharged	3	1		933	503	413	127	151	400	32	143	10504	7132	4574	490	1666	216	425	260	785	196	819	128	367	1413	915	0	117	9	3989	15104	1170	361	421	603	0	47	152	354322	9982	0	999	105
Subj_695d5202	T1	Subj_695d5202T1	366823	1358.6	Severe COVID-19	Discharged	2	6		306	2122	164	37	277	76	6	409	2172	6864	1290	20	331	0	136	338	100	2079	1455	1046	557	1779	732	4863	24	19	12595	10980	1603	7	953	382	2474	99	0	302962	0	0	42	52
Subj_9dc56b1c	T1	Subj_9dc56b1cT1	353848	1310.55	Severe COVID-19	Deceased	3	3		144	127	50	27	24	0	0	0	918	1453	511	39	210	0	59	0	50	0	447	104	172	473	40	0	34	0	5175	13102	31	19	1619	300	0	197	687	321158	0	0	14	47
Subj_a46725b1	T1	Subj_a46725b1T1	97983	362.9	Moderate COVID-19	Discharged	1	14		100	869	60	8	115	6	9	107	3621	1593	1047	48	159	53	56	105	171	230	1798	925	235	1361	638	893	29	15	1220	4152	411	70	746	912	1738	321	0	69470	0	0	238	152
Subj_a46725b1	T4	Subj_a46725b1T4	63157	233.915	Moderate COVID-19	Discharged	1	15		0	7	0	0	0	0	0	0	0	2	1	0	0	0	0	0	0	0	0	1	0	0	0	0	0	0	0	20	0	0	0	0	0	2	211	13	0	0	0	0
Subj_06f24a67	T1	Subj_06f24a67T1	207123	767.122	Severe COVID-19	Discharged	1	15		416	2446	315	35	1259	632	0	499	3472	1526	8125	39	96	179	285	437	0	111	2244	3679	0	44	1761	2131	283	32	3162	11742	2846	1807	931	1264	1160	186	0	146401	0	0	0	23
Subj_06f24a67	T4	Subj_06f24a67T4	210429	779.367	Severe COVID-19	Discharged	2	9		356	1913	67	9	1327	709	0	398	2328	2262	8106	65	154	34	315	429	0	115	2693	2007	0	0	1978	2568	0	16	22815	725	2395	111	1389	2346	348	209	0	136163	0	0	24	0
Subj_06f24a67	T8	Subj_06f24a67T8	261637	969.026	Moderate COVID-19	Discharged	1	13		217	1961	222	7	2190	766	0	519	3579	2423	9022	105	135	253	213	670	0	114	2564	2203	0	30	1979	4444	0	37	3638	19805	1329	685	1428	1030	1597	110	0	186855	0	0	6	7
Subj_06f24a67	T12	Subj_06f24a67T12	438159	1622.81	Moderate COVID-19	Discharged	1	15		127	1521	470	17	2010	857	0	605	3227	2197	9666	100	0	505	126	698	0	113	2019	1671	0	0	1841	0	0	58	0	12335	2646	183	3184	185	0	13	1430	379890	0	0	0	0
Subj_4a4e5a82	T1	Subj_4a4e5a82T1	215576	798.43	Severe COVID-19	Discharged	2	8		109	1834	39	0	34	140	0	0	1090	2455	1076	41	167	7	14	91	78	212	68	152	148	1014	121	0	10	8	0	5620	0	35	1008	1193	956	248	113	194798	0	0	88	252
Subj_4a4e5a82	T4	Subj_4a4e5a82T4	344583	1276.23	Severe COVID-19	Discharged	2	8		582	3922	130	14	134	506	0	95	3457	5678	3344	69	438	13	543	59	202	789	584	1703	225	1111	559	0	73	46	9104	16500	17	49	830	826	4231	165	0	278538	0	0	182	481
Subj_a4a38a22	T1	Subj_a4a38a22T1	415907	1540.4	Moderate COVID-19	Discharged	2	6		78	2015	0	9	314	989	162	143	1674	1557	3655	73	154	38	26	0	226	0	1148	1230	71	603	467	13813	14	0	2264	10563	2686	14	396	549	1137	801	1563	359683	1093	0	6	7
Subj_a4a38a22	T4	Subj_a4a38a22T4	346540	1283.48	Moderate COVID-19	Discharged	2	6		148	2049	8	8	514	1263	87	519	3000	2134	5487	301	418	0	38	1	120	20	1581	1369	558	950	762	25318	0	0	475	21749	3230	85	335	576	2137	1105	0	248718	10322	0	16	42
Subj_a4a38a22	T8	Subj_a4a38a22T8	233248	863.881	Moderate COVID-19	Discharged	1	14		177	2844	14	31	766	1207	24	547	3644	2728	6639	469	718	38	58	0	251	39	1384	1472	487	1241	953	7807	14	0	78	6371	1522	146	332	612	1263	727	0	175573	9816	0	21	35
Subj_cb70545d	T1	Subj_cb70545dT1	595767	2206.54	Moderate COVID-19	Discharged	1	14		3720	24078	267	299	569	0	19	0	17867	7589	23216	258	1623	1717	386	738	573	819	244	1035	1923	1287	24364	0	0	150	0	21580	1265	847	59	4707	284	1087	160	437382	0	0	60	30
Subj_0f8becc0	T1	Subj_0f8becc0T1	359582	498.844	Severe COVID-19	Discharged	2	7		538	5744	212	44	560	29	0	191	8372	2694	1360	595	357	11	69	233	116	104	2350	2308	491	3702	2705	0	7	11	5565	15512	247	15	1042	1135	116	1600	953	284180	0	0	246	2262
Subj_0f8becc0	T4	Subj_0f8becc0T4	134688	498.844	Severe COVID-19	Discharged	2	7		361	5531	182	81	142	16	11	504	7642	1761	1343	723	113	0	74	148	293	103	1174	906	578	1538	2156	0	39	4	1000	8257	232	95	137	753	4	514	487	87006	0	0	213	2009
Subj_6968e8c2	T1	Subj_6968e8c2T1	540956	2003.54	Severe COVID-19	Discharged	1	13		2173	7184	81	74	37	0	12	0	2549	2855	5581	56	117	0	58	44	278	1730	406	492	455	1862	260	5214	3	0	1558	18490	56	0	619	667	0	673	0	469803	0	0	31	563
Subj_6968e8c2	T4	Subj_6968e8c2T4	87887	325.507	Moderate COVID-19	Discharged	2	6		74	909	46	3	0	9	11	94	707	568	951	56	39	0	11	47	91	259	122	341	67	473	59	1412	0	1	94	4956	8	25	151	128	466	45	301	72113	0	0	4	31
Subj_6968e8c2	T8	Subj_6968e8c2T8	272308	1008.55	Moderate COVID-19	Discharged	2	8		160	2443	139	34	180	17	17	904	2077	631	2366	137	0	13	27	91	100	315	68	566	114	997	103	13077	0	2	1491	4338	255	15	199	214	609	114	0	235318	0	0	56	93
Subj_45c43e5a	T1	Subj_45c43e5aT1	434960	1610.96	Moderate COVID-19	Discharged	1	14		796	4876	1568	101	102	3570	0	27	16250	5785	5986	419	1869	0	514	946	364	463	3504	1288	3390	2833	5641	0	0	71	8293	16432	0	212	3956	3016	99	2940	2505	317109	0	0	8489	500
Subj_b8a6551d	T1	Subj_b8a6551dT1	345745	1280.54	Moderate COVID-19	Discharged	1	15		665	6284	414	808	2208	325	21	574	8388	6463	13625	994	1337	1386	188	537	1660	3631	10383	5988	1320	4211	1392	3931	376	13	1804	17220	3548	88	2897	2447	1275	3631	4256	170640	10397	0	1062	223
Subj_78e0c551	T1	Subj_78e0c551T1	690004	2555.57	Moderate COVID-19	Discharged	2	6		2781	5912	1257	196	300	1534	15	161	14027	6995	6286	158	805	871	368	632	1309	685	1799	1890	3377	3605	922	3524	126	62	16638	29656	4485	98	1796	1169	0	12992	0	533466	0	0	4452	165
Subj_78e0c551	T4	Subj_78e0c551T4	569754	2110.2	Moderate COVID-19	Discharged	2	6		3117	10163	1171	521	1147	945	31	0	18312	11574	10201	107	1258	1056	562	923	1088	1359	1483	1530	4252	4910	1725	329	196	55	6852	21436	3722	138	793	817	0	9274	2943	424948	0	0	219	1718
Subj_78e0c551	T8	Subj_78e0c551T8	505545	1872.39	Moderate COVID-19	Discharged	2	6		417	7426	1951	395	1208	3015	0	864	25185	5077	8575	183	454	488	146	2068	889	693	1759	1197	2689	9428	1014	3935	0	200	3673	21026	2009	113	897	1015	0	8775	0	369296	0	0	55	174
Subj_d703e6ae	T1	Subj_d703e6aeT1	627094	2322.57	Moderate COVID-19	Discharged	3	3		173	2716	98	13	203	7	0	486	1063	230	1057	70	0	0	7	72	150	74	799	235	111	516	573	0	0	8	3916	13667	96	96	734	922	32	481	0	584551	0	0	25	10
Subj_d703e6ae	T4	Subj_d703e6aeT4	300941	1114.6	Moderate COVID-19	Discharged	2	7		476	3503	54	53	6	8	4	93	4436	1243	2784	6	321	0	20	113	215	34	377	177	484	707	933	166	0	32	779	8501	5	49	174	306	2	421	0	270734	0	0	147	304
Subj_dcce851f	T1	Subj_dcce851fT1	162979	603.626	Moderate COVID-19	Discharged	2	9		316	732	259	30	950	652	0	351	5189	2707	1314	41	202	0	83	74	223	954	3675	781	558	1635	30	8780	16	4	0	9590	259	45	282	696	0	6583	1110	109648	1	0	688	421
Subj_cb1296c7	T1	Subj_cb1296c7T1	230895	855.167	Moderate COVID-19	Discharged	3	1		0	4	0	0	98	0	0	298	153	259	176	62	30	0	31	66	914	54	384	171	32	866	11	0	0	2	1898	8022	346	0	1156	1853	193	91	120	209038	0	0	0	0
Subj_cb1296c7	T4	Subj_cb1296c7T4	344169	1274.7	Moderate COVID-19	Discharged	2	8		1	6	0	0	50	0	0	196	149	165	121	71	37	0	36	20	1123	46	421	83	28	819	15	0	10	0	1639	10815	284	0	982	1145	75	104	3762	310361	0	0	0	0
Subj_cb1296c7	T8	Subj_cb1296c7T8	176905	655.204	Moderate COVID-19	Discharged	3	3		0	6	3	0	280	5	0	256	427	235	152	36	44	0	27	109	2861	0	2606	533	70	83	24	2021	26	4	699	8096	458	0	848	775	326	25	702	153190	0	0	0	0
Subj_318dda84	T1	Subj_318dda84T1	543344	2012.39	Severe COVID-19 with EOD	Discharged	3	3		191	5310	218	71	28	0	0	197	2275	878	2354	22	205	0	16	400	221	51	102	91	105	168	2435	0	0	34	10	15758	135	68	114	282	745	0	5162	495315	0	0	86	273
Subj_318dda84	T4	Subj_318dda84T4	940336	3482.73	Moderate COVID-19	Discharged	2	7		790	10345	860	196	31	11	0	0	7170	6931	5782	67	721	223	37	1955	448	182	551	574	685	1251	6572	177	253	120	15108	20320	669	270	1025	2259	4742	123	0	643538	173936	0	60	214
Subj_318dda84	T8	Subj_318dda84T8	164366	608.763	Moderate COVID-19	Discharged	2	7		738	5646	105	111	200	0	0	73	3737	6916	5450	10	424	321	76	862	160	379	114	437	384	1238	3697	12	19	29	811	9680	217	117	34	166	1314	213	0	101735	16979	0	88	4
Subj_626935c9	T1	Subj_626935c9T1	894841	3314.23	Severe COVID-19 with EOD	Deceased	3	5		755	6074	505	34	0	3	0	119	3913	1765	7272	123	754	295	72	80	82	39	4072	254	247	673	929	0	0	13	42	7494	450	0	5970	3969	1342	0	15860	810850	0	0	347	0
Subj_626935c9	T4	Subj_626935c9T4	755790	2799.22	Severe COVID-19 with EOD	Deceased	3	5		339	3760	306	163	104	0	0	16	3055	1899	6632	197	322	120	54	27	201	0	2419	203	213	513	788	173	52	2	0	14648	1005	0	4074	2902	5022	19	0	684878	0	0	590	8
Subj_d15ed14d	T1	Subj_d15ed14dT1	417126	1544.91	Severe COVID-19 with EOD	Deceased	3	4		94	440	130	80	59	327	0	409	1335	397	772	209	217	9	4	31	58	12	96	28	48	131	42	0	56	3	16839	42127	91	0	1847	201	0	255	2866	340472	0	0	398	72
Subj_b0b02bb8	T1	Subj_b0b02bb8T1	156342	579.044	Moderate COVID-19	Deceased	2	8		0	1	0	0	149	0	0	16	1701	360	13321	46	572	0	23	59	77	9	89	276	22	70	1998	629	0	5	643	4842	4	0	116	599	141	23	3789	122161	0	0	0	0
Subj_b0b02bb8	T4	Subj_b0b02bb8T4	193215	715.611	Severe COVID-19	Deceased	2	8		1	1	0	0	194	0	0	319	1048	205	7874	32	187	0	17	71	497	10	244	254	22	182	1159	0	0	4	704	6012	70	0	214	1354	1233	0	934	167409	0	0	0	0
Subj_b0b02bb8	T8	Subj_b0b02bb8T8	240903	892.233	Severe COVID-19	Deceased	2	8		0	0	0	0	0	0	0	670	1027	0	5273	77	93	0	4	41	1967	7	175	113	19	31	988	0	7	6	852	5966	0	26	240	796	573	35	222	218243	0	0	0	0
Subj_68b25dd2	T1	Subj_68b25dd2T1	747440	2768.3	Moderate COVID-19	Discharged	2	7		88	5740	71	45	6	775	0	63	3457	665	6583	402	0	0	16	0	947	375	289	298	87	312	2383	0	0	3	6300	16794	0	0	1354	747	46	129	0	673072	1625	0	93	1724
Subj_68b25dd2	T4	Subj_68b25dd2T4	416364	1542.09	Moderate COVID-19	Discharged	2	7		166	6011	0	4	5	652	0	57	3314	1078	5841	27	397	0	12	55	1000	525	339	276	186	414	2341	3873	13	2	11	5330	6	29	837	531	95	158	57828	299631	14324	0	80	1384
Subj_03ca6bb0	T1	Subj_03ca6bb0T1	619122	2293.04	Moderate COVID-19	Discharged	2	6		845	16220	190	55	2522	1958	53	0	12410	14827	7766	47	871	357	25	465	229	129	2454	1126	655	1673	856	9861	0	20	4871	35896	5412	496	1085	1331	750	667	0	477450	0	0	72	0
Subj_03ca6bb0	T4	Subj_03ca6bb0T4	361595	1339.24	Moderate COVID-19	Discharged	1	15		512	15010	0	58	2190	1361	0	0	8348	15203	4773	91	492	252	96	1087	157	76	2075	977	221	2107	536	4820	0	22	6069	15919	5037	293	346	324	0	91	7455	258999	0	0	5	2
Subj_7a602d10	T1	Subj_7a602d10T1	94005	348.167	Moderate COVID-19	Discharged	CKD	10		61	215	286	0	347	0	0	86	2924	1827	814	31	41	26	6	957	9	18	12	11	13	217	717	90	0	100	565	9375	704	33	450	1483	0	94	3958	62582	0	0	93	0
Subj_f84c1a76	T1	Subj_f84c1a76T1	224338	830.881	Moderate COVID-19	Discharged	1	13		429	3785	22	0	503	0	0	284	5673	1430	5020	15	553	137	244	313	241	121	85	140	1768	576	1351	1853	0	16	1721	18049	628	24	1046	1219	0	16	38307	134756	0	0	1047	310
Subj_948d9b6d	T1	Subj_948d9b6dT1	315713	1169.31	Severe COVID-19 with EOD	Deceased	3	1		39	349	41	0	1024	163	9	367	1310	1334	1575	129	52	13	6	827	204	0	499	204	46	435	63	1328	0	0	0	4129	43	5	170	363	0	383	26646	271063	1033	0	13	10
Subj_089e98ea	T1	Subj_089e98eaT1	288131	1067.15	COVID-	COVID-	COVID-	12		3061	10288	334	166	1484	1545	0	324	6063	9263	16986	0	2334	0	95	726	542	506	7126	1247	1371	6150	8376	3056	0	0	1324	14515	729	4545	7030	7348	4201	2822	0	147032	0	0	66	29
Subj_29703e49	T1	Subj_29703e49T1	238031	881.596	COVID-	COVID-	COVID-	12		1784	3077	130	80	838	103	729	25	10098	11962	12674	0	2170	0	930	504	175	540	4747	3160	868	4020	7749	982	0	0	1531	26172	1481	1893	1217	3371	768	3775	0	120820	0	0	27	17
Subj_534ef1bf	T1	Subj_534ef1bfT1	292904	1084.83	COVID-	COVID-	COVID-	12		1563	5818	161	49	1223	0	64	0	8572	13968	6246	0	1508	0	82	1813	541	3091	752	1001	2166	5116	334	4433	0	0	202	15989	4449	1382	3832	11415	2588	1684	0	185808	0	0	47	54
Subj_416ded86	T1	Subj_416ded86T1	262878	973.622	COVID-	COVID-	COVID-	12		6504	4292	321	62	1508	1160	0	0	6841	5337	7168	0	1103	0	0	2227	0	2398	9557	456	1260	6169	3404	5152	0	0	310	21554	3912	2986	8603	3541	868	12273	0	134943	877	0	26	14
Subj_b9c7c078	T1	Subj_b9c7c078T1	307310	1138.19	COVID-	COVID-	COVID-	12		2561	13469	420	90	2188	5698	0	0	18149	6738	3603	0	2493	0	626	1588	400	2737	13190	2871	3120	15227	3833	7215	0	0	1428	18902	4029	948	1907	745	3876	11543	0	147802	730	0	34	21
Subj_809e4ed7	T1	Subj_809e4ed7T1	440383	1631.05	COVID-	COVID-	COVID-	12		74	23110	247	273	0	18	13	184	1961	1312	718	51	112	0	0	117	432	30	506	160	132	308	388	0	0	1	7141	10000	5	0	585	193	1411	79	0	376981	0	0	632	1942
Subj_5aabb512	T1	Subj_5aabb512T1	440827	1632.69	COVID-	COVID-	COVID-	12		2815	10839	242	97	2332	96	9	187	6945	8463	12087	156	1197	42	354	1207	609	4691	982	1173	1374	3182	14137	1936	51	275	9972	8207	872	0	3817	430	4434	1192	0	326238	0	0	68	79
Subj_ed01a4e0	T1	Subj_ed01a4e0T1	247157	915.396	COVID-	COVID-	COVID-	12		1002	3673	144	36	3596	0	0	307	7945	6061	15409	212	777	298	149	969	620	1192	7075	1961	884	4359	9247	4075	72	102	851	10133	2742	0	3889	694	9412	1286	0	142788	0	0	63	57
Subj_f869206f	T1	Subj_f869206fT1	301923	1118.23	COVID-	COVID-	COVID-	12		3769	10549	152	56	2261	362	0	257	15892	10939	12537	204	848	421	1657	1401	273	4695	3804	1041	3181	2684	11463	3880	120	73	1116	13275	2079	556	1461	3411	370	8503	0	168731	0	0	43	18
Subj_7085fdb1	T1	Subj_7085fdb1T1	282295	1045.54	COVID-	COVID-	COVID-	12		915	4805	163	23	2322	0	14	0	5188	5402	7849	134	315	321	40	1864	79	1892	1204	473	607	2257	2993	2847	0	61	0	13559	946	416	2697	4328	1792	885	0	211507	0	0	18	12
Subj_c3797258	T1	Subj_c3797258T1	471599	1746.66	COVID-	COVID-	COVID-	14		4861	5881	82	0	3351	273	8	0	16225	13965	16520	218	2080	1888	359	2055	348	1053	2280	3000	4405	4425	11089	12168	37	52	637	32584	2430	549	858	6901	351	1823	0	308028	0	0	40	58
Subj_f7199584	T1	Subj_f7199584T1	481329	1782.7	COVID-	COVID-	COVID-	12		2325	6631	588	42	2474	0	1026	0	21411	12874	35769	0	3057	0	4613	1872	305	2398	0	6475	3099	9816	15632	0	0	0	876	23764	277	0	0	17422	4818	1142	0	283908	0	0	11	29
Subj_230ded0f	T1	Subj_230ded0fT1	224170	830.259	COVID-	COVID-	COVID-	12		97	1266	103	0	1749	5223	0	23	4773	5878	2315	0	922	0	97	231	492	0	3903	322	611	5388	541	4226	0	0	15	10294	62	108	102	1022	0	2882	0	168496	0	0	0	120
Subj_1df07b1d	T1	Subj_1df07b1dT1	295251	1093.52	COVID-	COVID-	COVID-	12		1522	11658	483	35	2388	0	47	0	6984	12258	17612	0	2189	0	295	1703	172	3001	0	4643	849	1208	9227	0	0	0	938	20940	3461	970	0	14640	5916	245	0	165235	0	0	36	26
Subj_351bb4e8	T1	Subj_351bb4e8T1	338009	1251.89	COVID-	COVID-	COVID-	12		874	5740	136	47	2242	0	0	0	8757	11851	36109	0	2519	0	122	1387	317	2859	0	1792	761	2453	4423	0	0	0	410	22529	106	482	0	13240	530	0	0	209533	0	0	12	9
Subj_f7c4a713	T1	Subj_f7c4a713T1	218241	808.3	COVID-	COVID-	COVID-	12		894	3611	488	84	1693	0	0	0	8064	6950	18382	137	1042	508	650	1040	25	1652	4438	4235	986	2854	5615	5519	0	75	3498	6544	937	146	2633	8083	1103	4376	0	109946	0	0	3	3
Subj_e718d059	T1	Subj_e718d059T1	421340	1560.52	COVID-	COVID-	COVID-	12		61	4266	199	15	647	420	304	0	4451	5177	1717	0	1703	0	1102	423	164	430	523	794	248	1469	1189	9969	0	0	837	11882	1790	823	170	548	0	1148	0	353693	11419	0	74	661
Subj_3c2b7e4f	T1	Subj_3c2b7e4fT1	164569	609.515	COVID-	COVID-	COVID-	12		275	3672	76	47	324	0	0	10	5842	3182	1963	0	1072	0	291	295	626	152	360	228	207	2455	158	99	0	0	0	7371	9	501	4289	8258	509	1509	0	115022	0	0	21	29
Subj_88c174e8	T1	Subj_88c174e8T1	263175	974.722	COVID-	COVID-	COVID-	12		566	4406	109	77	410	646	8	73	2935	1918	2252	0	548	0	588	97	159	14	0	600	298	1151	1531	0	8	0	0	5551	0	0	323	392	0	588	0	232178	0	30	170	3425
Subj_511a0966	T1	Subj_511a0966T1	137534	509.385	COVID-	COVID-	COVID-	12		611	5993	77	70	1550	37	8	0	4246	5421	12846	104	1099	642	370	297	125	1491	2414	1638	895	2330	4373	16	47	28	2221	6594	1870	528	1520	3386	573	8673	0	62464	0	0	45	36
Subj_8df7db09	T1	Subj_8df7db09T1	323234	1197.16	COVID-	COVID-	COVID-	12		843	14694	287	39	1371	58	0	0	12190	9798	21074	63	2451	1051	874	1501	148	251	321	1079	1817	2135	11900	0	27	39	3487	14839	4867	132	458	7020	1056	534	247	201863	0	0	0	2
Subj_8aeb8455	T1	Subj_8aeb8455T1	44666	165.43	COVID-	COVID-	COVID-	12		83	432	42	4	845	474	0	6	698	1639	1071	0	160	0	20	62	51	26	187	394	11	334	451	5804	0	0	3	1280	1	0	159	248	0	96	0	28505	0	0	59	70
[truncated: 97 more columns]
