# Supplementary material for: A shift in lung macrophage composition is associated with COVID-19 severity and recovery
Source: Sci Transl Med. Author manuscript; Available in PMC 2023 Apr 20. (PMC10117220; doi:10.1126/scitranslmed.abn5168)
Supplement: Supplementary Data Files [file NIHMS1890556-supplement-Supplementary_Data_Files.zip › scitranslmed.abn5168_data_file_s5.xlsx]

## Sheet: Sheet1
Data File S5. PBMC scRNAseq cell counts
Sample ID	Subj_5aabb512T1	Subj_a62483bbT1	Subj_511a0966T1	Subj_8df7db09T1	Subj_8aeb8455T1	Subj_175135feT12	Subj_d650fa11T4	Subj_449c6103T12	Subj_21b7ab7cT1	Subj_f5fc1a21T4	Subj_6ac7cb7bT8	Subj_cb70545dT1	Subj_318dda84T8	Subj_f3900bdfT13	Subj_7cf00ea9T13	Subj_a56fd839T4	Subj_b5095d08T4	Subj_fc557f8fT8	Subj_de46f293T12	Subj_7cf00ea9T12	Subj_b5095d08T8	Subj_f5fc1a21T1	Subj_85b4a5d2T1	Subj_2b440626T4	Subj_7cf00ea9T1	Subj_7213a9b9T1	Subj_464a28c7T1	Subj_6ac7cb7bT1	Subj_8557d073T1	Subj_224dc393T4	Subj_6ac7cb7bT4	Subj_318dda84T4	Subj_318dda84T1	Subj_7cf00ea9T4	Subj_b18b35ecT1	Subj_b18b35ecT4	Subj_fc557f8fT4	Subj_e34fa597T4	Subj_224dc393T1	Subj_8557d073T4	Subj_d650fa11T1	Subj_449c6103T1	Subj_6968e8c2T1	Subj_6968e8c2T4	Subj_4f2957eeT1	Subj_79c38c5eT4	Subj_79c38c5eT8	Subj_7213a9b9T8	Subj_e34fa597T1
COVID status	Negative	Negative	Negative	Negative	Negative	Positive	Positive	Positive	Negative	Positive	Positive	Positive	Positive	Positive	Positive	Positive	Positive	Positive	Positive	Positive	Positive	Positive	Positive	Positive	Positive	Positive	Positive	Positive	Positive	Positive	Positive	Positive	Positive	Positive	Positive	Positive	Positive	Positive	Positive	Positive	Positive	Positive	Positive	Positive	Positive	Positive	Positive	Positive	Positive
Olink cluster	n/a	12	12	n/a	n/a	13	13	13	n/a	14	14	14	7	14	15	15	15	15	15	8	15	13	15	15	8	8	9	14	9	7	7	7	3	8	8	n/a	15	6	7	1	6	9	13	6	6	11	11	5	5
Olink group	n/a	1	1	n/a	n/a	1	1	1	n/a	1	1	1	2	1	1	1	1	1	1	2	1	1	1	1	2	2	2	1	2	2	2	2	3	2	2	n/a	1	2	2	3	2	2	1	2	2	CKD	CKD	3	3
Sequencing Batch	3	3	2	1	2	2	2	2	2	1	2	3	3	3	1	3	1	1	2	1	1	1	2	1	1	1	2	2	2	2	2	3	3	1	1	1	1	2	2	2	2	2	1	1	3	3	3	1	2
Final status	Healthy	Healthy	Healthy	Healthy	Healthy	Discharged	Discharged	Discharged	Healthy	Discharged	Discharged	Discharged	Discharged	Discharged	Discharged	Discharged	Discharged	Discharged	Discharged	Discharged	Discharged	Discharged	Deceased	Discharged	Discharged	Discharged	Discharged	Discharged	Discharged	Discharged	Discharged	Discharged	Discharged	Discharged	Discharged	Discharged	Discharged	Discharged	Discharged	Discharged	Discharged	Discharged	Discharged	Discharged	Deceased	Discharged	Discharged	Discharged	Discharged
Age	25	58	56	50	51	89	80	65	28	65	59	39	20	68	66	69	47	39	71	66	47	65	68	53	66	69	75	59	32	70	59	20	20	66	70	70	39	89	70	32	80	65	83	83	78	57	57	69	89
Sex	Female	Male	Female	Female	Male	Male	Male	Male	Male	Female	Male	Female	Male	Male	Male	Female	Female	Male	Male	Male	Female	Female	Male	Male	Male	Male	Female	Male	Female	Male	Male	Male	Male	Male	Male	Male	Male	Female	Male	Female	Male	Male	Female	Female	Male	Female	Female	Male	Female
S100A12-hi HLA-DR-lo Classical Monocytes	14	8	4	5	5	33	66	10	10	6	17	7	23	18	10	0	30	2	27	8	14	19	41	24	3	3	4	6	2	41	31	20	77	69	3	16	24	6	36	58	10	38	19	20	10	7	5	86	78
ISG-enriched Classical Monocytes	0	1	0	0	0	0	0	0	0	0	1	0	0	0	0	1	0	0	0	0	0	0	5	3	33	106	71	61	91	0	2	0	0	2	64	0	0	0	0	0	0	0	0	0	0	0	0	0	0
CXCL8+ HLA-DR-lo Classical Monocytes	0	0	0	0	0	7	14	2	0	9	10	4	1	1	8	1	41	1	23	26	39	0	7	58	0	0	2	1	0	9	1	4	2	59	0	47	3	15	2	4	13	4	4	10	4	17	11	18	20
S100A12-hi HLA-DR-int Classical Monocytes	17	31	2	4	16	8	22	9	12	4	14	18	34	24	4	2	20	10	8	3	17	21	19	11	0	0	0	0	0	8	4	23	4	2	0	4	20	6	7	11	5	22	21	25	6	10	3	5	23
CXCL8+ HLA-DR-int Classical Monocytes	1	0	0	3	0	11	44	9	0	66	33	17	0	5	9	4	46	5	38	5	46	5	6	27	0	0	0	0	0	11	0	5	5	16	0	40	8	9	0	4	6	9	14	36	9	58	24	2	23
HLA-DR-lo Intermediate Monocytes	0	2	0	1	1	3	12	14	0	8	5	1	3	3	1	0	3	6	13	0	5	14	0	5	3	0	12	7	10	9	5	5	6	8	1	11	10	10	5	9	14	32	8	3	0	0	2	4	11
HLA-DR-int Intermediate Monocytes	7	3	5	7	4	16	10	8	10	27	6	10	5	29	4	1	4	21	3	1	1	6	4	0	0	0	0	0	0	62	12	8	13	1	0	7	19	0	35	7	6	8	12	10	5	5	1	0	8
HLA-DR-hi Intermediate Monocytes	16	35	14	12	10	26	28	17	36	20	4	4	7	41	3	4	0	10	25	0	2	44	15	10	0	0	0	0	1	3	4	7	0	1	0	3	7	2	0	2	1	5	12	20	4	3	1	0	9
Non-classical Monocytes	6	29	17	19	19	36	62	33	3	34	0	11	4	41	12	4	27	26	17	0	37	39	11	27	0	0	0	0	0	4	0	34	4	1	1	16	39	14	2	3	15	49	14	33	18	19	12	0	16
Dendritic Cells	12	5	2	3	2	2	4	2	2	8	3	12	4	10	2	1	5	4	5	0	0	19	5	1	0	1	4	3	0	0	1	2	0	4	0	3	1	0	0	1	3	4	1	2	2	3	0	1	0
Naive CD8/Tcm	26	2	20	18	7	1	4	1	5	0	3	26	12	5	2	1	1	4	1	10	2	2	14	1	10	1	0	2	0	0	3	5	11	0	6	1	4	1	0	3	3	1	1	0	0	1	10	0	3
Naive CD4/Tcm	22	4	25	39	25	3	18	6	9	4	10	38	14	6	10	7	11	9	1	7	12	4	10	1	2	2	1	5	2	0	2	13	9	1	4	4	5	28	2	3	6	0	7	5	26	2	9	6	3
Early effector CD4	11	6	6	20	9	16	38	4	5	15	29	15	17	9	11	14	9	12	2	7	13	19	32	6	15	14	1	12	1	3	19	6	14	7	4	12	9	13	3	9	34	2	11	4	6	7	17	22	2
Tregs	6	2	5	2	5	6	12	6	6	4	5	8	2	3	13	27	1	4	2	7	7	5	9	3	3	2	2	3	2	5	7	2	2	2	2	6	4	21	4	5	14	3	10	2	2	1	7	4	6
MAIT	13	5	15	2	6	6	0	4	7	0	6	3	2	1	2	1	1	1	0	4	2	0	1	9	1	1	2	1	1	0	3	1	1	0	4	0	2	8	2	1	4	2	0	0	7	3	8	3	0
EM CD4 T cells	1	1	1	3	2	1	6	12	3	2	1	4	1	1	5	3	2	5	1	17	3	3	6	1	4	0	0	3	2	4	6	2	1	4	2	6	5	5	5	3	5	2	4	4	1	6	5	1	4
EM CD8 T cells	8	29	40	7	11	15	10	11	19	3	8	5	3	7	14	16	5	9	1	17	2	2	3	2	5	9	3	4	5	8	7	3	2	5	10	12	5	13	3	9	8	8	18	15	2	17	9	5	1
Gzmk+ cytotoxic CD8 T cells	1	5	4	1	2	5	2	1	2	2	4	1	3	3	17	4	1	3	0	18	2	0	1	3	2	6	3	14	0	9	9	2	2	1	6	4	1	1	4	6	4	4	0	2	4	5	9	0	0
Gzmk- cytotoxic CD8 T cells	4	4	8	2	12	4	2	10	52	1	7	1	0	1	18	32	0	10	3	16	3	0	0	1	25	9	7	10	12	5	5	2	0	1	19	3	7	10	19	0	3	6	12	13	0	4	7	12	1
Cytotoxic CD4 T cells	2	5	15	0	21	7	4	10	10	3	4	0	4	0	41	7	8	3	1	42	7	3	0	0	65	7	26	14	10	11	11	3	1	4	49	3	0	2	14	4	6	2	11	4	5	12	17	3	1
Cytotoxic gd T cells	20	34	18	18	50	22	36	31	27	7	7	8	7	17	15	8	8	42	3	14	10	1	18	15	22	40	34	45	45	16	38	24	6	27	17	21	19	15	64	16	16	22	6	11	5	15	33	6	11
Effector gd T cells	2	2	3	0	0	6	4	2	2	3	1	1	1	1	3	0	2	0	0	1	1	0	0	1	3	5	0	4	3	1	1	2	1	4	1	7	0	3	1	2	3	1	3	1	2	0	3	1	1
Plasmablasts	1	0	0	2	0	0	0	0	1	0	0	1	2	1	1	5	2	0	0	1	0	3	1	1	1	1	0	0	0	1	1	9	3	1	0	0	0	0	1	0	0	0	1	1	3	0	1	1	2
Plasma cells	0	0	0	0	0	0	0	0	0	0	1	0	0	0	1	1	3	0	0	2	1	1	0	1	1	1	0	1	0	1	5	2	3	3	1	1	1	3	2	2	1	0	0	1	3	0	1	3	2
Naive B cells	20	1	12	44	19	1	28	7	4	2	22	7	25	0	7	16	1	11	41	5	1	0	6	0	6	2	0	9	8	2	14	24	16	3	6	1	6	6	11	7	2	0	9	3	4	19	19	4	6
CD11c+ IgD- CD27-lo B cells	0	3	2	10	2	0	0	1	0	2	6	1	1	1	2	0	1	5	1	4	1	1	1	0	0	2	0	2	6	0	6	6	4	0	6	0	2	3	0	8	0	1	0	2	10	3	4	6	2
IgA/IgG memory B cells	14	3	5	6	2	1	12	5	3	3	13	22	50	3	5	1	4	19	9	18	2	5	5	7	2	3	7	5	2	3	6	18	20	4	7	7	27	8	5	10	3	2	15	9	35	9	8	12	3
Non-switched memory B cells	0	0	0	0	0	0	2	1	0	1	4	0	0	0	0	0	0	2	1	4	0	2	0	0	1	1	0	1	0	0	9	0	22	0	5	0	0	0	0	22	1	2	20	4	5	0	2	3	1
[truncated: 29 more columns]
