# Supplementary material for: A shift in lung macrophage composition is associated with COVID-19 severity and recovery
Source: Sci Transl Med. Author manuscript; Available in PMC 2023 Apr 20. (PMC10117220; doi:10.1126/scitranslmed.abn5168)
Supplement: Supplementary Data Files [file NIHMS1890556-supplement-Supplementary_Data_Files.zip › scitranslmed.abn5168_data_file_s6.xlsx]

## Sheet: Sheet1
Data File S6. BAL scRNAseq cell counts
Patient sample ID	Subj_67573a91	Subj_5daa15c9	Subj_38c320d9	Subj_5bf84fe1	Subj_00f88702	Subj_7b5a9762	Subj_dc557cb4	Subj_4a4e5a82	Subj_b7bdb86b	Subj_8e88aa3b	Subj_0f26ec77	Subj_33ab3911	Subj_1391ab64	Subj_1eaf71d6	Subj_4766af57	Subj_2a21c17d
	COVID-	COVID-	COVID-	COVID-	COVID-	COVID-	COVID+	COVID+	COVID+	COVID+	COVID+	Convalescent	Convalescent	Convalescent	Convalescent	Convalescent
mregDC	1	4	1	58	8	0	3	10	1	0	2	11	24	5	10	17
cDC1	4	2	4	52	0	3	1	46	1	7	0	27	31	14	16	4
cDC2	19	5	41	109	12	10	8	21	1	2	2	38	84	12	70	23
S100A12-hi monocytes	3	11	20	189	59	10	23	178	6	55	35	27	70	15	38	91
IL1B+ monocytes	8	6	27	155	27	2	40	130	9	38	53	37	67	6	23	116
Early-phase MoMac	75	18	339	764	84	617	94	699	41	163	162	737	259	136	360	228
Late-phase MoMac	412	59	846	486	215	417	83	862	42	161	78	701	455	1512	590	204
IL1B+ AM	96	9	44	111	32	59	16	99	13	30	29	151	52	163	81	54
CXCL9/10/11+ AM	133	4	83	112	48	90	2	134	4	20	8	351	85	503	141	50
Cycling AM	9	5	31	104	15	50	3	8	2	0	6	129	60	160	151	6
AM	2346	44	4831	2276	797	2582	54	1114	33	200	143	3895	3118	5473	3814	196
Stem-like T cells	188	63	32	202	37	0	3	232	6	63	1	442	542	283	19	128
Naïve T cells	4	1	0	1	1	0	1	15	0	0	1	24	10	23	0	2
Tregs	39	3	13	47	9	0	0	50	0	0	0	119	80	120	13	8
Activated T cells	1256	299	293	459	174	80	37	1121	31	116	17	3321	2206	1605	262	435
Cycling activated T cells	23	4	4	8	5	0	0	256	4	21	0	59	33	22	8	12
Cytotoxic T cells	21	12	8	25	7	0	0	49	0	6	0	200	187	39	5	40
gd T cells	114	108	23	152	101	0	5	242	4	88	0	405	398	187	24	178
